# Supplementary material for: Enhanced Synthesis of Polyphenols and Terpenes by UV-A Irradiation in Artemisia argyi Leaves
Source: Metabolites. 2026 May 28;16(6):367. doi: 10.3390/metabo16060367 (PMC13303836; doi:10.3390/metabo16060367)
Supplement: Supplementary file 1 [file metabolites-16-00367-s001.zip]

Archive with 1 entries (1 files):
- metabolites-4293265-supplementary.xlsx
