# Supplementary material for: Enhanced Synthesis of Polyphenols and Terpenes by UV-A Irradiation in Artemisia argyi Leaves
Source: Metabolites. 2026 May 28;16(6):367. doi: 10.3390/metabo16060367 (PMC13303836; doi:10.3390/metabo16060367)
Supplement: Supplementary file 1 [file metabolites-16-00367-s001.zip › metabolites-4293265-supplementary.xlsx]

## Sheet: Figure S1 
			Figure S1 PCA of all samples.

## Sheet: Figure S2
		Figure S2 Validation of expression of key enzymes by qRT-PCR. Nine enzymes were selected: PAL, CHS, 4CL, C3H, DXR, HMGR, JMT, TPS, LOX2. Actin was used as control.

## Sheet: Figure S3
			Figure S3 Changes in terpene content after UV-A treatment.

## Sheet: Figure S4
		Figure S4 Validation of expression of key transcription factors by qRT-PCR. Four transcription factors were selected: bHLH25, bHLH30, bHLH81, MYB12, MYB111, and MYB78. Actin was used as control.

## Sheet: Figure S5
			Figure S5 A workflow diagram of this study.

## Sheet: Table S1
			Table S1 Primers for qRT-PCR analysis
	Unigene ID	Gene name	Forward primer (5'to 3')	Reverse primer (5' to 3')
	Aarg01G021850	PAL	AGAACGAGAAGGAGGCAAGC	GAGCTCCTCCCTCACAAACC
	Aarg01G027820	CHS	CTTTGTTCGGGGATGGAGCT	CCGACTTCCCTCAAGTGTCC
	Aarg07G007850	4CL	AAGCTTGGACAGGGTTACGG	AACTGTCCCACATGCTCCTG
	Aarg03G017950	C3H	GAACAACCAGCAACGACCAC	AAGACCCCAATCCTTGCTCG
	Aarg17G014300	HMGR	TCTTGGAGGAACCGCTCAAC	GATTCTTCCCGGCTATCGCA
	Aarg11G006800	DXR	GGCCCGATAGAGTACAGTGC	GCTGCACTTAGAACTCCGGT
	Aarg17G037540	TPS	ATCAGAGGAGGAAGCATGCG	CACTCACACGTGCAAGGTTG
	Aarg09G014420	LOX2	ACCACATGGAGGGCAACATT	GGAGTTGGGACGGGAAACAT
	Aarg05G027840	JMT	ACTGGGATCCAATGGACACAG	AGTGGTCACATGCTTCTCGT
	Aarg02G015390	bHLH25	TGAGGAGCAGACACCGGA	CCTTGCCAGAAAACCGTGC
	Aarg17G007020	bHLH30	GGGTTGTTGATGGCTTGCAG	AGCATCCGCCATCTCTTGAG
	Aarg03G009770	bHLH81	CACAGCTGAGTGGAGACCAG	GTAGCACATCCACGCTTTGC
	Aarg01G009640	MYB12	ACGAGGAGAAGGGGCATGA	TGGACTCTCCCATGGCCA
	Aarg09G037390	MYB111	GCCCGGGATCAAGAGAGG	CCACCGGTTGCCATGGAT
	Aarg11G022970	MYB78	GCACAACACTTGCCAGGAAG	TTCGACGAGTCTTGGCATCC
	Aarg16G019470	Actin	ATGTTGGTGACGAGGCTCAG	AACGGGATGCTCTTCTGGTG

## Sheet: Table S2
	Table S2 Comparison rate between sample reads and reference genome
Sample	Total reads	Total mapped reads	Multiple mapped	Uniquely mapped	Reads mapped in proper pairs
UV24h-1	47763368	40284424(84.34%)	11367410(23.80%)	28917014(60.54%)	27159222(56.86%)
UV24h-2	48133630	41060888(85.31%)	11279617(23.43%)	29781271(61.87%)	27864466(57.89%)
UV24h-3	48112280	40954623(85.12%)	11173946(23.22%)	29780677(61.90%)	27841276(57.87%)
UVA-CK-1	47599910	40716928(85.54%)	11176437(23.48%)	29540491(62.06%)	27400310(57.56%)
UVA-CK-2	47580560	40439626(84.99%)	10517865(22.11%)	29921761(62.89%)	27850058(58.53%)
UVA-CK-3	47972852	41433901(86.37%)	12012596(25.04%)	29421305(61.33%)	27589536(57.51%)

## Sheet: Table S3
		Table S3 Preprocessing results of sequencing data quality
Sample	RawReads(M)	RawBases(G)	CleanReads(M)	CleanBases(G)	ValidBases(%)	Q30(%)	GC(%)
UV24h-1	49.88	7.23	47.76	6.92	95.75	92.65	43.02
UV24h-2	49.73	7.28	48.13	7.05	96.79	92.82	43.06
UV24h-3	49.8	7.3	48.11	7.05	96.61	92.77	43.01
UVA-CK-1	49.15	7.2	47.6	6.97	96.85	92.6	43.32
UVA-CK-2	49.11	7.2	47.58	6.97	96.88	92.57	42.94
UVA-CK-3	49.81	7.26	47.97	6.99	96.31	92.84	43.51

## Sheet: Table S4
		Table S4 Gene number in the sample
		Sample	Gene number
		UV24h-1	43255
		UV24h-2	43346
		UV24h-3	43178
		UVA-CK-1	43178
		UVA-CK-2	43131
		UVA-CK-3	43136
		Total	48206

## Sheet: Table S5
		Table S5 Secondary metabolites identified in A. argyi leaves
Formula	Compounds	Class I	Class II	CAS	UVA-6d-1	UVA-6d-2	UVA-6d-3	UVA-CK-1	UVA-CK-2	UVA-CK-3	VIP	P-value	FDR	Log2FC	Type
C7H16N4O2	Arginine methyl ester*	Amino acids and derivatives	Amino acids and derivatives	-	99353.3	74675.8	107766	373481	146596	323695	1.41728	0.109824	0.463674	-1.5822	down
C6H11NO2	Cycloleucine	Amino acids and derivatives	Amino acids and derivatives	52-52-8	6.54348e+06	1.16668e+07	1.00334e+07	2.1549e+07	2.1397e+07	1.47384e+07	1.42314	0.027866	0.3465	-1.03026	down
C6H13NO2	D-Allo-Isoleucine*	Amino acids and derivatives	Amino acids and derivatives	1509-35-9	6.00122e+06	5.58289e+06	5.94182e+06	1.88514e+07	20372201	9.06498e+06	1.46451	0.101321	0.459462	-1.46219	down
C6H13NO2	DL-Leucine*	Amino acids and derivatives	Amino acids and derivatives	328-39-2	673315	3.46509e+06	6.25091e+06	8.63741e+06	6.58065e+06	1.79475e+07	1.1216	0.149277	0.48739	-1.67459	down
C11H14N2O4	Gly-Tyr	Amino acids and derivatives	Amino acids and derivatives	658-79-7	382877	285810	47426.2	524696	503526	554942	1.08614	0.0980608	0.453734	-1.14455	down
C6H11NO2	Homoproline	Amino acids and derivatives	Amino acids and derivatives	56879-46-0	1.07515e+06	647846	1.25389e+06	1.7787e+06	3.10101e+06	1.72889e+06	1.35228	0.0996564	0.456137	-1.15054	down
C6H14N4O2	L-Arginine	Amino acids and derivatives	Amino acids and derivatives	74-79-3	1.12262e+06	938367	979647	3.51824e+06	2.83102e+06	3.111e+06	1.63629	0.00553043	0.261137	-1.63751	down
C4H8N2O3	L-Asparagine	Amino acids and derivatives	Amino acids and derivatives	70-47-3	147483	158303	220255	455085	486169	323728	1.53129	0.0237441	0.335895	-1.26587	down
C4H7NO4	L-Aspartic Acid	Amino acids and derivatives	Amino acids and derivatives	56-84-8	1.0666e+06	1.91342e+06	1.39826e+06	4.99253e+06	4.22537e+06	3.50035e+06	1.5523	0.00958831	0.261137	-1.53847	down
C5H9NO4	L-Glutamic acid	Amino acids and derivatives	Amino acids and derivatives	56-86-0	472366	1.00192e+06	956413	2.59402e+06	2.19622e+06	2.11684e+06	1.49296	0.00285155	0.181119	-1.5067	down
C6H13NO2S	L-Homomethionine	Amino acids and derivatives	Amino acids and derivatives	25148-30-5	377558	433657	471952	2.03171e+06	1.81979e+06	1.52342e+06	1.63305	0.00957741	0.261137	-2.06654	down
C4H9NO3	L-Homoserine	Amino acids and derivatives	Amino acids and derivatives	672-15-1	723679	884653	1.24558e+06	2.00193e+06	2.23004e+06	1.48722e+06	1.43321	0.0283167	0.346702	-1.00287	down
C10H22N2O4	L-Lysine-Butanoic Acid	Amino acids and derivatives	Amino acids and derivatives	80407-71-2	67441	124410	121555	514403	562023	167155	1.37233	0.127381	0.477366	-1.9884	down
C5H11NO2S	L-Methionine	Amino acids and derivatives	Amino acids and derivatives	63-68-3	137072	54422.6	52158.8	233569	275316	342586	1.47996	0.00906488	0.261137	-1.80513	down
C6H13NO2	L-Norleucine*	Amino acids and derivatives	Amino acids and derivatives	327-57-1	6.36318e+06	1.13406e+07	5.9603e+06	1.90579e+07	2.04348e+07	9.43198e+06	1.24416	0.119583	0.468457	-1.04786	down
C3H7NO3	L-Serine	Amino acids and derivatives	Amino acids and derivatives	56-45-1	102846	157775	176558	317784	386250	240270	1.4396	0.0376264	0.363286	-1.11102	down
C5H9NO4	L-threo-3-Methylaspartate	Amino acids and derivatives	Amino acids and derivatives	6061-13-8	471278	1.11472e+06	939138	2.88633e+06	2.583e+06	2.04307e+06	1.47584	0.00706885	0.261137	-1.57291	down
C8H18N2O2	N(6),N(6)-Dimethyl-L-lysine	Amino acids and derivatives	Amino acids and derivatives	2259-86-1	4.62512e+06	2.97868e+06	4.14433e+06	5.21462e+06	1.33205e+07	1.10449e+07	1.3136	0.127696	0.477366	-1.33219	down
C8H18N4O2	N,N'-Dimethylarginine;SDMA*	Amino acids and derivatives	Amino acids and derivatives	30344-00-4	252584	196664	274894	525999	625125	444159	1.55543	0.0180446	0.33229	-1.13947	down
C5H11NO2	N-Methyl-α-aminoisobutyric acid	Amino acids and derivatives	Amino acids and derivatives	2566-34-9	136735	122619	108243	519520	452360	178186	1.40245	0.128889	0.477366	-1.64552	down
C7H16N4O2	N-Monomethyl-L-arginine*	Amino acids and derivatives	Amino acids and derivatives	17035-90-4	286117	215315	42164.5	546002	715763	645516	1.30574	0.00922893	0.261137	-1.81091	down
C7H14N2O3	N-α-Acetyl-L-ornithine	Amino acids and derivatives	Amino acids and derivatives	6205-08-9	61868.6	71412.3	77869.3	295044	289919	302286	1.63807	5.13084e-06	0.0100513	-2.07107	down
C20H32N6O12S2	Oxiglutatione	Amino acids and derivatives	Amino acids and derivatives	27025-41-8	67286.4	100114	107107	298636	211693	135076	1.3891	0.112184	0.467295	-1.23336	down
C11H19N3O6S	S-(Methyl)glutathione	Amino acids and derivatives	Amino acids and derivatives	2922-56-7	159684	124578	114101	394466	358167	449141	1.61327	0.0028661	0.181119	-1.59301	down
C14H18N2O5	(3-(carboxyamino)-2-methylpropanoyl)phenylalanine*	Amino acids and derivatives	Amino acids and derivatives	-	362120	132580	216381	210870	230464	242671	0.128033	0.905752	0.950385	0.0560044	insig
C10H21NO3	(3-hydroxybutyl)-L-leucine	Amino acids and derivatives	Amino acids and derivatives	-	51664.3	81780.6	39162	40547.7	48177.5	40596.2	0.791458	0.372231	0.606403	0.416529	insig
C12H15NO4	(4-(2-oxopropoxy)phenyl)-L-alanine	Amino acids and derivatives	Amino acids and derivatives	-	28850.5	18853.4	17373.5	14500.6	17000.6	19299.4	0.89094	0.318275	0.566819	0.357312	insig
C5H9NO2	1-Amino-1-cyclobutane-carboxylic-acid	Amino acids and derivatives	Amino acids and derivatives	22264-50-2	1.40117e+06	1.00295e+06	1.25253e+06	1.91937e+06	1.58379e+06	1.74495e+06	1.41723	0.0260623	0.335895	-0.521277	insig
C7H11N3O2	1-Methylhistidine	Amino acids and derivatives	Amino acids and derivatives	332-80-9	341622	379550	556864	391455	466255	313087	0.341795	0.680321	0.818914	0.126438	insig
C6H11NO2	2-amino-4-methyl-4-pentenoic acid	Amino acids and derivatives	Amino acids and derivatives	-	4.25573e+06	1.04822e+07	9.3305e+06	1.60721e+07	1.65805e+07	1.45587e+07	1.29566	0.0456857	0.369828	-0.971991	insig
C4H9NO2	3-Amino-2-methylpropanoic acid	Amino acids and derivatives	Amino acids and derivatives	4249-19-8	99166.7	99481.1	87248.3	48751.6	53918.9	66047.2	1.5552	0.00463557	0.243245	0.760879	insig
C6H10O5	3-Hydroxy-3-methylpentane-1,5-dioic acid	Amino acids and derivatives	Amino acids and derivatives	503-49-1	996996	479194	629510	564467	802253	785655	0.186265	0.933681	0.96318	-0.0316289	insig
C9H11NO3	3-Hydroxy-L-phenylalanine*	Amino acids and derivatives	Amino acids and derivatives	587-33-7	1.58039e+06	1.21577e+06	1.90784e+06	2.70154e+06	2.49393e+06	3.11418e+06	1.46507	0.0115253	0.286702	-0.820901	insig
C11H12N2O3	5-Hydroxy-L-tryptophan	Amino acids and derivatives	Amino acids and derivatives	4350-09-8	742791	463414	950468	434858	438603	409747	1.23472	0.174648	0.499333	0.749052	insig
C12H14N2O3	5-Methoxy-DL-tryptophan	Amino acids and derivatives	Amino acids and derivatives	28052-84-8	356046	333907	348613	402522	449649	352807	1.17593	0.180475	0.501491	-0.214413	insig
C5H7NO3	5-Oxo-L-Proline*	Amino acids and derivatives	Amino acids and derivatives	98-79-3	2295.44	6711.2	9041.15	10058.3	14379.8	8458.04	1.02419	0.136458	0.477366	-0.866097	insig
C5H7NO3	5-Oxoproline*	Amino acids and derivatives	Amino acids and derivatives	149-87-1	2295.44	6711.2	9041.15	10058.3	14379.8	8458.04	1.02419	0.136458	0.477366	-0.866097	insig
C13H23N3O6	Ala-Ile-Asp	Amino acids and derivatives	Amino acids and derivatives	-	100122	39476.5	65447.2	95508.7	79150.2	72436.4	0.694546	0.518779	0.718225	-0.269125	insig
C15H29N3O4	Ala-Ile-Leu	Amino acids and derivatives	Amino acids and derivatives	-	341472	189948	232896	190495	216358	239691	0.589528	0.480939	0.690029	0.241421	insig
C6H11NO3	Allysine(6-Oxo DL-Norleucine)	Amino acids and derivatives	Amino acids and derivatives	1962-83-0	42390.2	22057.5	32054.8	39991.7	30594.5	29170.1	0.25537	0.882479	0.937515	-0.0478416	insig
C9H15N3O5	Asn-Hyp	Amino acids and derivatives	Amino acids and derivatives	844640-50-2	41595.5	33891	34660.2	32098.2	38998.9	29050.3	0.664099	0.434691	0.659506	0.1373	insig
C10H19N3O4	Asn-Ile	Amino acids and derivatives	Amino acids and derivatives	438533-59-6	45213.7	29023.6	34534.2	27257.6	34344.2	45537.5	0.107122	0.942922	0.966606	0.0218117	insig
C10H19N3O4	Asn-Leu	Amino acids and derivatives	Amino acids and derivatives	22601-71-4	119881	64524.6	65807.3	63821.1	79835.4	93036.6	0.0850975	0.837867	0.913401	0.0801396	insig
C9H14N2O7	Asp-Glu	Amino acids and derivatives	Amino acids and derivatives	6157-06-8	57541.4	34200.4	43925.1	70263.9	69251.3	42729.9	0.938495	0.245631	0.525892	-0.425811	insig
C10H19N3O5	Asp-Lys	Amino acids and derivatives	Amino acids and derivatives	5891-51-0	66157.1	62157.7	73876.1	59719.7	47935.8	52806.3	1.34284	0.0455433	0.369828	0.333487	insig
C11H18N2O2	Cyclo(D-Leu-L-Pro)*	Amino acids and derivatives	Amino acids and derivatives	36238-67-2	37394.9	40010	35676.4	20138.3	24310.9	43561.9	0.933287	0.366192	0.605288	0.361602	insig
C8H12N2O2	Cyclo(L-Ala-L-Pro)	Amino acids and derivatives	Amino acids and derivatives	36357-32-1	37126.4	26272.1	50713.1	27587.6	39003.4	49766	0.0470624	0.941264	0.965411	-0.0281115	insig
C14H16N2O4	Cyclo(Phe-Glu)	Amino acids and derivatives	Amino acids and derivatives	-	96134.3	80457.1	94259	90604.1	94658.6	91624.3	0.349149	0.727124	0.845362	-0.0318017	insig
C11H18N2O2	Cyclo(Pro-Leu)*	Amino acids and derivatives	Amino acids and derivatives	5654-86-4	35410.2	17997.5	38750.5	23133	42257.7	30660.9	0.161622	0.886248	0.939596	-0.0596988	insig
C8H12N2O3	Cyclo(Ser-Pro)	Amino acids and derivatives	Amino acids and derivatives	-	95787.9	70100.5	84275.1	75663	88124.2	82989.4	0.0632804	0.900248	0.945661	0.0196656	insig
C14H17N3O3S	Cys-Trp	Amino acids and derivatives	Amino acids and derivatives	-	95693.2	54489.6	77772.1	150666	105749	135177	1.36204	0.0378008	0.363286	-0.780601	insig
C5H12N2O2	D-Ornithine	Amino acids and derivatives	Amino acids and derivatives	348-66-3	24527.1	16414.3	20857.6	11978.9	19452.8	21830.5	0.619086	0.495859	0.701498	0.214468	insig
C9H11NO3	DL-O-tyrosine	Amino acids and derivatives	Amino acids and derivatives	2370-61-8	28621.4	25220	24843.7	23240.4	37311.8	40670	0.844847	0.292895	0.552328	-0.363363	insig
C11H12N2O2	DL-Tryptophan	Amino acids and derivatives	Amino acids and derivatives	54-12-6	3.90631e+06	2.15287e+06	3.69967e+06	1.79242e+06	2.11582e+06	2.38932e+06	1.16952	0.163764	0.493989	0.631918	insig
C14H18N2O5	Gamma-Glu-Phe*	Amino acids and derivatives	Amino acids and derivatives	7432-24-8	440637	163150	237063	237097	262556	300406	0.0933777	0.886404	0.939596	0.0717424	insig
C7H13N3O4	Gln-Gly	Amino acids and derivatives	Amino acids and derivatives	2650-65-9	1.19466e+07	1.02352e+07	1.11769e+07	1.11367e+07	1.10193e+07	1.18049e+07	0.315612	0.740852	0.854225	-0.025811	insig
C16H27N3O8	Glu-Ile-Glu	Amino acids and derivatives	Amino acids and derivatives	-	296704	187849	235569	170139	209945	164327	1.07862	0.195851	0.505321	0.403545	insig
C14H18N2O5	Glu-Phe	Amino acids and derivatives	Amino acids and derivatives	20556-22-3	641126	313960	393258	534344	487791	582023	0.751031	0.48177	0.690219	-0.250629	insig
C17H23N3O6	Glu-Phe-Ala	Amino acids and derivatives	Amino acids and derivatives	-	106164	15797.1	76776.8	95289.9	54193.7	93008.8	0.561129	0.658335	0.806107	-0.28707	insig
C15H27N3O7	Glu-Thr-Leu	Amino acids and derivatives	Amino acids and derivatives	-	50506	44795.3	51740.2	65048.9	66955.3	44856.8	0.900917	0.29294	0.552328	-0.266393	insig
C8H16N2O3	Glycyl-L-leucine	Amino acids and derivatives	Amino acids and derivatives	-	207171	101360	232887	260560	162171	280997	0.706186	0.377119	0.609048	-0.378278	insig
C11H14N2O3	Glycylphenylalanine*	Amino acids and derivatives	Amino acids and derivatives	3321-03-7	799387	415163	438459	575619	526201	626916	0.350416	0.85999	0.924853	-0.0646239	insig
C8H14N2O5	Hyp-Ser	Amino acids and derivatives	Amino acids and derivatives	-	112330	84262.6	98330.6	180083	130465	122365	1.33066	0.109624	0.463674	-0.55374	insig
C10H19N3O4	Ile-Asn	Amino acids and derivatives	Amino acids and derivatives	59652-59-4	36529.4	43605.8	51714.9	85831.7	80032.1	56457.1	1.39972	0.0593541	0.397034	-0.753745	insig
C18H29NO4	Jasmonoyl-L-Isoleucine	Amino acids and derivatives	Amino acids and derivatives	120330-93-0	1.44783e+06	871327	1.30657e+06	1.05941e+06	1.31253e+06	1.34226e+06	0.184561	0.889586	0.941491	-0.0347762	insig
C6H11NO4	L-2-Aminoadipate	Amino acids and derivatives	Amino acids and derivatives	1118-90-7	99055.9	24098	35010	53350	99936.1	115068	0.929228	0.289235	0.54851	-0.762716	insig
C12H16N2O3	L-Alanyl-L-Phenylalanine	Amino acids and derivatives	Amino acids and derivatives	3061-90-3	237473	105892	142965	119426	128212	150409	0.471414	0.534019	0.731453	0.288995	insig
C9H18N2O3	L-Alanyl-L-leucine	Amino acids and derivatives	Amino acids and derivatives	3303-34-2	29902.2	5581.46	7317.77	6540.82	2061.06	9619.8	0.76722	0.407419	0.637487	1.232	insig
C6H13NO2	L-Allo-isoleucine	Amino acids and derivatives	Amino acids and derivatives	1509-34-8	6.63766e+06	4.67191e+06	5.10837e+06	8.47745e+06	7.97806e+06	1.01355e+07	1.46171	0.0187579	0.335895	-0.695668	insig
C13H16N2O5	L-Aspartyl-L-Phenylalanine	Amino acids and derivatives	Amino acids and derivatives	13433-09-5	373884	197589	326222	319977	293838	306445	0.259685	0.900046	0.945661	-0.0358163	insig
C6H13N3O3	L-Citrulline	Amino acids and derivatives	Amino acids and derivatives	372-75-8	210416	143179	147508	309998	382409	299226	1.52721	0.0092916	0.261137	-0.984699	insig
C7H13NO2	L-Cyclopentylglycine	Amino acids and derivatives	Amino acids and derivatives	2521-84-8	680134	681166	735107	1.4868e+06	1.36945e+06	1.16375e+06	1.61169	0.0180641	0.33229	-0.939276	insig
C11H19NO9	L-Glutamic acid-O-glycoside	Amino acids and derivatives	Amino acids and derivatives	-	33856.5	52219.8	29018.2	43932.6	50128.8	43311.9	0.817005	0.406329	0.63629	-0.255282	insig
C5H10N2O3	L-Glutamine	Amino acids and derivatives	Amino acids and derivatives	56-85-9	6.26922e+06	7.46777e+06	8.28022e+06	9.31747e+06	1.12465e+07	6.44588e+06	0.754195	0.359978	0.599491	-0.294853	insig
C11H20N2O8	L-Glutamine-O-glycoside	Amino acids and derivatives	Amino acids and derivatives	-	13154.8	8312.83	3385.57	13366.3	10841.7	7484.59	0.667448	0.534681	0.731453	-0.350717	insig
C11H14N2O3	L-Glycyl-L-phenylalanine*	Amino acids and derivatives	Amino acids and derivatives	721-66-4	873988	456001	649662	787765	756367	883585	0.865359	0.342134	0.584852	-0.294353	insig
C7H12N2O3	L-Glycyl-L-proline	Amino acids and derivatives	Amino acids and derivatives	704-15-4	397154	281033	345265	293582	256700	272104	1.13456	0.175883	0.499333	0.315556	insig
C6H9N3O2	L-Histidine	Amino acids and derivatives	Amino acids and derivatives	71-00-1	604851	438677	424993	896719	973996	798274	1.5335	0.00682097	0.261137	-0.861929	insig
C7H15N3O3	L-Homocitrulline	Amino acids and derivatives	Amino acids and derivatives	1190-49-4	83365	41656.9	36364.3	29186.5	55481.2	116720	0.206897	0.684106	0.819109	-0.319457	insig
C8H16N2O4S2	L-Homocystine	Amino acids and derivatives	Amino acids and derivatives	626-72-2	41882	21989.8	16104.8	18742	25169.2	10743.8	0.675853	0.409122	0.639122	0.549224	insig
C10H13NO2	L-Homophenylalanine	Amino acids and derivatives	Amino acids and derivatives	943-73-7	29229.5	22497.7	14830.7	35842.8	30388.6	40150.2	1.26626	0.0656793	0.400333	-0.676565	insig
C10H18N2O5	L-Isoleucyl-L-Aspartate	Amino acids and derivatives	Amino acids and derivatives	-	369953	170910	270921	290548	251153	295894	0.285552	0.89643	0.944915	-0.0451569	insig
C3H7NO3	L-Isoserine	Amino acids and derivatives	Amino acids and derivatives	632-13-3	2.0755e+06	2.30946e+06	2.99849e+06	4.82783e+06	4.54751e+06	3.53916e+06	1.46871	0.0223011	0.335895	-0.806624	insig
C6H13NO2	L-Leucine*	Amino acids and derivatives	Amino acids and derivatives	61-90-5	7.54144e+06	6.74335e+06	7.09114e+06	1.02826e+07	1.18992e+07	1.27217e+07	1.57387	0.0168503	0.33229	-0.707383	insig
C12H24N2O3	L-Leucyl-L-Leucine	Amino acids and derivatives	Amino acids and derivatives	3303-31-9	400826	178905	187161	300107	249093	246535	0.350097	0.908281	0.951	-0.0532632	insig
C15H22N2O3	L-Leucyl-L-phenylalanine	Amino acids and derivatives	Amino acids and derivatives	56217-82-4	725782	289112	351029	379785	392467	388107	0.214061	0.665346	0.810076	0.235305	insig
C6H14N2O2	L-Lysine	Amino acids and derivatives	Amino acids and derivatives	56-87-1	6.53675e+06	8.68969e+06	1.07404e+07	1.16457e+07	1.25792e+07	8.08392e+06	0.804286	0.313171	0.563362	-0.315257	insig
C5H11NO3S	L-Methionine Sulfoxide	Amino acids and derivatives	Amino acids and derivatives	3226-65-1	1.00433e+06	824835	1.12412e+06	930807	943004	1.04075e+06	0.0747722	0.900284	0.945661	0.0190397	insig
C5H12N2O2	L-Ornithine	Amino acids and derivatives	Amino acids and derivatives	70-26-8	16733.3	34503.8	44503.7	45457.9	68995.1	63083.5	1.17495	0.065668	0.400333	-0.89091	insig
C9H11NO2	L-Phenylalanine	Amino acids and derivatives	Amino acids and derivatives	63-91-2	4.93624e+07	2.93418e+07	3.57982e+07	3.61831e+07	4.05978e+07	4.26321e+07	0.323296	0.812639	0.902045	-0.0605815	insig
C18H20N2O3	L-Phenylalanyl-L-phenylalanine	Amino acids and derivatives	Amino acids and derivatives	2577-40-4	72979.7	38711.4	43462.2	30760.8	60020	42282.1	0.440692	0.620488	0.784723	0.221586	insig
C11H20N2O3	L-Prolyl-L-Leucine	Amino acids and derivatives	Amino acids and derivatives	52899-07-7	1.59571e+06	791167	1.11262e+06	1.00381e+06	1.10474e+06	1.17149e+06	0.0974774	0.786265	0.889194	0.0934334	insig
C14H18N2O3	L-Prolyl-L-Phenylalanine	Amino acids and derivatives	Amino acids and derivatives	13589-02-1	154402	47234.8	30873	58414.4	81815.3	66539.2	0.212645	0.846519	0.916402	0.16927	insig
C7H14N2O3	L-Theanine	Amino acids and derivatives	Amino acids and derivatives	3081-61-6	111860	87006.2	88026.7	145602	149681	44589	0.12408	0.662214	0.807267	-0.244482	insig
C11H12N2O2	L-Tryptophan	Amino acids and derivatives	Amino acids and derivatives	73-22-3	3.64401e+06	3.7623e+06	4.20948e+06	3.80279e+06	4.56303e+06	4.56089e+06	0.908622	0.23566	0.524777	-0.154267	insig
C11H13N3O	L-Tryptophanamide	Amino acids and derivatives	Amino acids and derivatives	20696-57-5	99824.8	69793.6	122518	58929.9	73837.8	60821.3	1.22267	0.155583	0.490223	0.593645	insig
C10H13NO3	L-Tyrosine methyl ester	Amino acids and derivatives	Amino acids and derivatives	1080-06-4	97091.2	43412.3	94183.4	97566	67625.3	96542.7	0.43913	0.681383	0.818914	-0.157364	insig
C9H11NO3	L-Tyrosine*	Amino acids and derivatives	Amino acids and derivatives	60-18-4	1395253	1.12512e+06	1.91631e+06	2.34821e+06	2.28744e+06	2.66835e+06	1.38805	0.0356133	0.363286	-0.719207	insig
C5H11NO2	L-Valine	Amino acids and derivatives	Amino acids and derivatives	72-18-4	1.04563e+07	6.95575e+06	9.01308e+06	1.12409e+07	1.27923e+07	1.29514e+07	1.32735	0.0537658	0.392189	-0.485016	insig
C11H22N2O3	L-Valyl-L-Leucine	Amino acids and derivatives	Amino acids and derivatives	3989-97-7	541771	259252	294867	383987	395268	373870	0.392718	0.850045	0.918092	-0.0734461	insig
C14H20N2O3	L-Valyl-L-Phenylalanine	Amino acids and derivatives	Amino acids and derivatives	3918-92-1	249623	155585	150808	191508	191641	184373	0.267266	0.91612	0.955125	-0.029552	insig
C11H20N2O5	L-γ-Glutamyl-L-leucine	Amino acids and derivatives	Amino acids and derivatives	2566-39-4	92067.6	70419	65273.2	73477.5	69045	83134.4	0.00396384	0.944136	0.966931	0.0133822	insig
C10H18N2O5	Leu-Asp	Amino acids and derivatives	Amino acids and derivatives	32949-40-9	1.73295e+06	468925	992169	1.59483e+06	733730	1.39885e+06	0.438029	0.714913	0.83632	-0.222787	insig
C11H20N2O3	Leu-Pro	Amino acids and derivatives	Amino acids and derivatives	-	1.48014e+06	687134	1.07278e+06	998728	1.03416e+06	1.13627e+06	0.0948196	0.92786	0.961226	0.0319136	insig
C13H25N3O5	Leu-Thr-Ala	Amino acids and derivatives	Amino acids and derivatives	-	93541.8	74285.7	75707.7	134550	118185	105681	1.4818	0.0244164	0.335895	-0.557505	insig
C9H19N3O3	Lys-Ala	Amino acids and derivatives	Amino acids and derivatives	17043-71-9	247159	231311	222649	268903	267697	241627	1.26059	0.0907944	0.442843	-0.150533	insig
C10H20N4O4	Lys-Asn	Amino acids and derivatives	Amino acids and derivatives	19908-06-6	17346.7	7825.7	11271.8	14679.3	12815.2	9490.97	0.195267	0.958086	0.976022	-0.0212718	insig
C8H17N3O3	Lys-Gly	Amino acids and derivatives	Amino acids and derivatives	7563-03-3	1.26209e+07	1.05338e+07	1.06587e+07	1.29402e+07	1.21516e+07	1.24061e+07	1.10673	0.203588	0.508122	-0.149215	insig
C10H21N3O4	Lys-Thr	Amino acids and derivatives	Amino acids and derivatives	97791-84-9	15776.5	15974.3	11578.4	19896	16795.2	21892.1	1.26104	0.0693594	0.402082	-0.435152	insig
C4H9NO2	Methyl 3-aminopropanoate	Amino acids and derivatives	Amino acids and derivatives	4138-35-6	8.37041e+06	7.28104e+06	8.17312e+06	5.09871e+06	5.52608e+06	5.74911e+06	1.58653	0.00638493	0.261137	0.541053	insig
C4H9NO2	N,N-Dimethylglycine	Amino acids and derivatives	Amino acids and derivatives	1118-68-9	1.41388e+07	1.10234e+07	1.32578e+07	7.40664e+06	8.58545e+06	9.15341e+06	1.50587	0.0231261	0.335895	0.611554	insig
C10H18N2O8	N-(1-Deoxy-1-fructosyl)Asparagine	Amino acids and derivatives	Amino acids and derivatives	-	4779.16	11531.2	5748.45	7328.54	12763.7	6491.88	0.496131	0.62852	0.789514	-0.269212	insig
C11H19NO9	N-(1-Deoxy-1-fructosyl)Glutamic acid	Amino acids and derivatives	Amino acids and derivatives	-	19288.7	37291.6	41138.5	63021.7	25893.2	29165.2	0.361858	0.651422	0.803557	-0.273059	insig
C17H22N2O7	N-(1-Deoxy-1-fructosyl)Tryptophan	Amino acids and derivatives	Amino acids and derivatives	-	318685	206521	281251	148401	203546	226538	1.13182	0.140582	0.477366	0.47932	insig
C15H21NO8	N-(1-Deoxy-1-fructosyl)Tyrosine	Amino acids and derivatives	Amino acids and derivatives	-	1.78193e+06	1.31275e+06	1.89601e+06	1.90934e+06	1.83404e+06	2.2815e+06	0.969978	0.205872	0.508579	-0.271693	insig
C10H11NO3	N-(2-Methylbenzoyl)glycine	Amino acids and derivatives	Amino acids and derivatives	42013-20-7	152574	54299.2	108015	74699.7	45134.4	44101	1.04911	0.211733	0.515195	0.941715	insig
C13H14N2O3	N-(3-Indolylacetyl)-L-alanine	Amino acids and derivatives	Amino acids and derivatives	57105-39-2	141740	77297.2	79622.7	41405.6	62156.2	89849.3	0.996568	0.248405	0.526081	0.626834	insig
C11H13NO3	N-(acetyl)phenylalanine	Amino acids and derivatives	Amino acids and derivatives	-	8555.17	10022.3	29952.8	21756.5	3340	6833.53	0.608868	0.569751	0.751106	0.603973	insig
C8H16N4O3	N-Acetyl-L-Arginine	Amino acids and derivatives	Amino acids and derivatives	155-84-0	669394	622270	699666	1.51813e+06	1.14614e+06	998710	1.53092	0.0661761	0.400333	-0.879281	insig
C7H12N2O4	N-Acetyl-L-Glutamine	Amino acids and derivatives	Amino acids and derivatives	2490-97-3	500543	588702	419102	419454	396511	357905	1.21034	0.138826	0.477366	0.361696	insig
C13H14N2O3	N-Acetyl-L-Tryptophan	Amino acids and derivatives	Amino acids and derivatives	1218-34-4	98772.2	90969.4	18397	37630.3	19510.6	61585.7	0.515396	0.37357	0.606403	0.809903	insig
C7H11NO5	N-Acetyl-L-glutamic acid	Amino acids and derivatives	Amino acids and derivatives	1188-37-0	372462	315624	270020	395302	446472	402139	1.33156	0.0643425	0.399427	-0.376629	insig
C4H7NO3	N-Acetyl-L-glycine	Amino acids and derivatives	Amino acids and derivatives	543-24-8	61432.5	50003.4	58110.6	27402.2	40401.2	43968.8	1.35353	0.0406045	0.363286	0.601119	insig
C8H15NO3	N-Acetyl-L-leucine	Amino acids and derivatives	Amino acids and derivatives	1188-21-2	114437	62323.3	88013.7	47281	64219.9	67895.4	1.10392	0.190152	0.50272	0.561609	insig
C11H13NO3	N-Acetyl-L-phenylalanine	Amino acids and derivatives	Amino acids and derivatives	2018-61-3	622296	330480	613955	244750	297917	334143	1.27784	0.130477	0.477366	0.837423	insig
C6H11NO4	N-Acetyl-L-threonine	Amino acids and derivatives	Amino acids and derivatives	17093-74-2	229737	156845	200177	146054	134272	111497	1.33725	0.0731589	0.415415	0.582568	insig
C11H13NO4	N-Acetyl-L-tyrosine	Amino acids and derivatives	Amino acids and derivatives	537-55-3	256988	137607	185322	145757	144992	135347	0.98008	0.276927	0.54112	0.44467	insig
C7H13NO3	N-Acetyl-L-valine	Amino acids and derivatives	Amino acids and derivatives	96-81-1	30422.3	17585.1	35286.6	12603.5	20663.4	22992.6	0.952996	0.231833	0.524777	0.566116	insig
C8H16N2O3	N-Glycyl-L-leucine	Amino acids and derivatives	Amino acids and derivatives	869-19-2	576100	291398	375262	363476	345740	393133	0.309425	0.636888	0.7941	0.172967	insig
C6H11NO3	N-Methyl-Trans-4-Hydroxy-L-Proline	Amino acids and derivatives	Amino acids and derivatives	4252-82-8	788031	665767	1.14353e+06	973634	1.12744e+06	741217	0.404514	0.678225	0.81813	-0.130025	insig
C18H35NO3	N-Palmitoylglycine	Amino acids and derivatives	Amino acids and derivatives	2441-41-0	10709	7339.33	10741.6	6177.09	15063.6	5859	0.357098	0.87409	0.93214	0.0872822	insig
C5H9NO3	N-Propionylglycine	Amino acids and derivatives	Amino acids and derivatives	21709-90-0	45929.2	37912.6	47851.9	41951.6	38101.2	28614.2	0.951012	0.203973	0.508122	0.277274	insig
C18H17NO5	N-[3-(4-Hydroxyphenyl)acryloyl]-L-tyrosine	Amino acids and derivatives	Amino acids and derivatives	77201-66-2	92337.9	18340	106710	73252.9	66304.1	87195.5	0.395831	0.920744	0.95689	-0.0608463	insig
C13H14N2O3	N-acetyl-tryptophan	Amino acids and derivatives	Amino acids and derivatives	-	397459	200077	274837	233914	250092	274464	0.397395	0.579723	0.758127	0.201854	insig
C12H13NO5	N-carboxy-N-(2-oxo-2-phenylethyl)-L-alanine	Amino acids and derivatives	Amino acids and derivatives	-	124971	80616.2	66654.8	49790.3	61815	66271.7	1.14305	0.209872	0.513563	0.614012	insig
C7H15N3O2	N5-(1-Iminoethyl)-L-ornithine	Amino acids and derivatives	Amino acids and derivatives	36889-13-1	79370.6	67152.7	67796	86522	68299.3	72601.2	0.545051	0.557915	0.744273	-0.0856128	insig
C8H16N2O3	N6-Acetyl-L-lysine	Amino acids and derivatives	Amino acids and derivatives	692-04-6	357168	293171	371137	441013	409879	454470	1.3894	0.0386103	0.363286	-0.353796	insig
C8H18N4O2	NG,NG-Dimethyl-L-arginine*	Amino acids and derivatives	Amino acids and derivatives	30315-93-6	294804	320012	260953	511551	592142	522092	1.60289	0.00207431	0.180289	-0.892516	insig
C6H11NO4	O-Acetyl-L-homoserine	Amino acids and derivatives	Amino acids and derivatives	250736-84-6	70334.5	57389.7	51004.8	101357	87845	100478	1.52659	0.00797206	0.261137	-0.696688	insig
C5H9NO4	O-Acetylserine	Amino acids and derivatives	Amino acids and derivatives	5147-00-2	687248	388398	601638	251131	359278	305566	1.36465	0.0908039	0.442843	0.872747	insig
C9H12NO6P	O-phosphate-L-tyrosine	Amino acids and derivatives	Amino acids and derivatives	21820-51-9	120191	90798.9	112298	140939	103960	173994	0.949945	0.252718	0.530377	-0.373763	insig
C7H11NO4	Oxaceprol	Amino acids and derivatives	Amino acids and derivatives	33996-33-7	771137	723555	770877	1.39837e+06	1.1833e+06	872825	1.38039	0.120188	0.468492	-0.6086	insig
C12H16N2O3	Phe-Ala	Amino acids and derivatives	Amino acids and derivatives	3918-87-4	107001	80470.7	66187.9	59312.7	36755	55854.1	1.27175	0.0858887	0.438372	0.739567	insig
C15H18N4O3	Phe-His	Amino acids and derivatives	Amino acids and derivatives	16874-81-0	425575	461827	452127	386168	439834	458967	0.632111	0.510232	0.70983	0.0599931	insig
C14H18N2O4	Phe-Hyp	Amino acids and derivatives	Amino acids and derivatives	90965-82-5	53175.1	50302.7	34337.9	71979.9	38553.5	82024.8	0.814287	0.300953	0.556402	-0.482555	insig
C15H22N2O3	Phe-Ile	Amino acids and derivatives	Amino acids and derivatives	22951-94-6	278299	112340	173798	151579	165840	160101	0.29515	0.610932	0.777658	0.241253	insig
C12H16N2O4	Phe-Ser	Amino acids and derivatives	Amino acids and derivatives	16053-39-7	220068	100244	142815	156223	116679	190928	0.109404	0.995778	0.997306	-0.00218807	insig
C13H18N2O4	Phe-Thr	Amino acids and derivatives	Amino acids and derivatives	51352-44-4	616469	283705	324419	572929	428421	427842	0.642309	0.598581	0.769122	-0.222898	insig
C9H15N3O4	Pro-Asn	Amino acids and derivatives	Amino acids and derivatives	107856-82-6	1.34885e+06	525547	717570	637641	611561	823313	0.410012	0.56285	0.746529	0.322665	insig
C9H14N2O5	Pro-Asp	Amino acids and derivatives	Amino acids and derivatives	85227-98-1	323900	175314	294708	656515	200516	287187	0.563011	0.49754	0.702219	-0.527293	insig
C16H27N3O6	Pro-Glu-Ile	Amino acids and derivatives	Amino acids and derivatives	-	137573	62410.8	90674.9	68804.3	106013	81552.7	0.276742	0.673131	0.816005	0.181097	insig
C15H25N3O6	Pro-Ile-Asp*	Amino acids and derivatives	Amino acids and derivatives	-	362521	194283	286382	194274	178723	231353	1.01098	0.238433	0.524777	0.480466	insig
C15H25N3O6	Pro-Leu-Asp*	Amino acids and derivatives	Amino acids and derivatives	-	101639	13452.1	74908.5	54707.7	94009.5	69322	0.503085	0.766476	0.877059	-0.198591	insig
C15H27N3O5	Pro-Leu-Thr	Amino acids and derivatives	Amino acids and derivatives	-	212227	83986.4	150982	122636	129177	146279	0.144446	0.703964	0.831223	0.167799	insig
C5H7NO3	Pyroglutamic acid	Amino acids and derivatives	Amino acids and derivatives	4042-36-8	3.66004e+06	3.46927e+06	4.13343e+06	8.09772e+06	5.08653e+06	4.93584e+06	1.34272	0.15231	0.48834	-0.686032	insig
C14H20N6O5S	S-(5'-Adenosy)-L-homocysteine	Amino acids and derivatives	Amino acids and derivatives	979-92-0	1.94025e+06	751054	930919	797797	243085	1.0804e+06	0.81677	0.331824	0.575904	0.771936	insig
C4H9NO2S	S-Methyl-L-cysteine	Amino acids and derivatives	Amino acids and derivatives	1187-84-4	1.84395e+07	1.40917e+07	1.95216e+07	2.71443e+07	2.52412e+07	3.35073e+07	1.45173	0.0254195	0.335895	-0.722561	insig
C3H7NO5S2	S-Sulfo-L-Cysteine	Amino acids and derivatives	Amino acids and derivatives	1637-71-4	7413.05	11740.5	7748.37	12658.5	7441.43	8676.57	0.265356	0.781065	0.888048	-0.0971827	insig
C7H15N3O2S	S-methyl-L-thiocitrulline	Amino acids and derivatives	Amino acids and derivatives	209589-59-3	153760	89192	120483	151052	173915	170162	1.17618	0.130083	0.477366	-0.446107	insig
C13H23N3O7	Ser-Ile-Asp	Amino acids and derivatives	Amino acids and derivatives	-	502259	316371	387521	645838	639027	651608	1.45522	0.0455173	0.369828	-0.683021	insig
C9H19N3O4	Ser-Lys	Amino acids and derivatives	Amino acids and derivatives	22677-61-8	71361.3	67219	64856.3	42814.3	48741	88971	0.618062	0.652057	0.803557	0.172372	insig
C14H17N3O4	Ser-Trp	Amino acids and derivatives	Amino acids and derivatives	94421-70-2	228503	120850	190663	99543.5	144109	167662	0.794497	0.325128	0.57118	0.392758	insig
C14H27N3O5	Ser-Val-Leu	Amino acids and derivatives	Amino acids and derivatives	-	201487	127773	20005	208862	221104	190510	0.937096	0.226046	0.524777	-0.82905	insig
C10H20N2O4	Thr-Leu	Amino acids and derivatives	Amino acids and derivatives	50299-12-2	22230.8	19945.4	14532	30716.2	24600.9	25511.2	1.31649	0.0557127	0.392594	-0.511303	insig
C8H16N2O5	Thr-Thr	Amino acids and derivatives	Amino acids and derivatives	-	30125.5	25359.3	41178.7	46438.1	43094.4	43071.9	1.2465	0.117977	0.468457	-0.456084	insig
C13H18N2O5	Thr-Tyr	Amino acids and derivatives	Amino acids and derivatives	145295-02-9	55369.1	31834.6	49270.2	50917.4	36133.3	56450.9	0.229704	0.813816	0.902755	-0.0724426	insig
C5H9NO3	Trans-4-Hydroxy-L-proline	Amino acids and derivatives	Amino acids and derivatives	51-35-4	275834	316991	439870	809414	662902	454334	1.35385	0.0834677	0.433722	-0.899681	insig
C9H20N2O2	Trimethyllysine	Amino acids and derivatives	Amino acids and derivatives	23284-33-5	2.71296e+06	1.92522e+06	2.1276e+06	3.86624e+06	3.85098e+06	4.18085e+06	1.55121	0.00881915	0.261137	-0.8144	insig
C15H22N2O4	Tyrosylleucine	Amino acids and derivatives	Amino acids and derivatives	17355-10-1	953603	443474	545548	590491	626431	526106	0.17276	0.713185	0.836104	0.156412	insig
C16H21N3O3	Val-Trp	Amino acids and derivatives	Amino acids and derivatives	24587-37-9	337275	158587	162973	217014	187678	207740	0.0056035	0.818245	0.903547	0.10537	insig
C11H12N2O2	cyclo-(Gly-Phe)	Amino acids and derivatives	Amino acids and derivatives	10125-07-2	3.30635e+06	1.85425e+06	3.29437e+06	1.41995e+06	2.15085e+06	2.07002e+06	1.0682	0.181612	0.50171	0.583898	insig
C10H18N2O5	γ-Glutamyl-L-valine	Amino acids and derivatives	Amino acids and derivatives	-	87948.5	40501.8	67888.4	83313.2	61680.1	72401.3	0.484864	0.675954	0.816993	-0.146972	insig
C14H18N2O6	γ-Glutamyltyrosine	Amino acids and derivatives	Amino acids and derivatives	7432-23-7	122259	33644.6	68516.4	107945	54851.3	125401	0.565511	0.560044	0.744825	-0.360857	insig
C11H12N2O3	5-Hydroxy-DL-tryptophan(5-HTP)	Amino acids and derivatives	Amino acids and derivatives	56-69-9	353574	207034	302951	82814.1	124268	112066	1.53237	0.0429284	0.364368	1.43607	up
C10H16N2O7	L-α-Glutamyl-L-Glutamic Acid	Amino acids and derivatives	Amino acids and derivatives	3929-61-1	89840.2	75222.9	103058	28686.2	27483.2	23314.3	1.61845	0.013224	0.297767	1.75416	up
C6H4N2O5	2,4-Dinitrophenol	Phenolic acids	Phenolic acids	51-28-5	119972	81554.2	92090.3	164745	255767	202810	1.49722	0.0372539	0.363286	-1.08605	down
C24H24O12	3-O-(3-Methoxy-4-hydroxybenzoyl)-4-O-caffeoylquinic acid	Phenolic acids	Phenolic acids	-	78216.1	254892	84030.6	149642	387209	377170	1.05689	0.168056	0.496563	-1.1317	down
C6H5NO4	4-Nitrocatechol	Phenolic acids	Phenolic acids	3316-09-4	4891.61	4879.77	7112.89	8875.55	32465	33013.5	1.33998	0.136549	0.477366	-2.13873	down
C16H18O8	5-O-p-Coumaroylquinic acid	Phenolic acids	Phenolic acids	1899-30-5	1.82007e+06	1.14763e+06	1.80574e+06	4.72772e+06	5.70957e+06	5.27358e+06	1.59021	0.000713888	0.107577	-1.71866	down
C15H20O9	Dihydrocaffeoylglucose*	Phenolic acids	Phenolic acids	-	415943	368756	315569	787638	717414	930135	1.58905	0.00908488	0.261137	-1.14618	down
C10H12O4	Dihydroferulic Acid	Phenolic acids	Phenolic acids	1135-23-5	13884.4	15627.5	9135.98	78360	19488	73355	1.34822	0.142299	0.478155	-2.14725	down
C12H16O8	Phloroglucinol-1-O-β-D-glucopyranoside	Phenolic acids	Phenolic acids	-	84966.1	87898.2	83330.1	147222	172841	210590	1.57017	0.0375512	0.363286	-1.05053	down
C11H12O4	Sinapinaldehyde	Phenolic acids	Phenolic acids	4206-58-0	30322.7	18126.4	23802.6	27770.9	44554.7	74442.8	1.14965	0.205168	0.508122	-1.02244	down
C21H32O10	(1'R,3R,5R,8'S)-Dihydrophaseic acid-O-β-D-glucoside	Phenolic acids	Phenolic acids	-	95392.4	88290.6	111117	117925	106161	105724	0.999208	0.226524	0.524777	-0.161896	insig
C25H24O12	1,3-O-Dicaffeoylquinic Acid (Cynarin)	Phenolic acids	Phenolic acids	30964-13-7	6.07926e+06	2.5883e+06	4.4982e+06	2.18549e+06	2.33012e+06	2.60305e+06	1.21464	0.182224	0.50171	0.887112	insig
C31H34O17	1,3-O-di-Caffeoyl-4-O-glucoside Quinic Acid	Phenolic acids	Phenolic acids	-	650867	408202	688622	317969	553633	427244	0.90855	0.253623	0.530377	0.428219	insig
C29H28O16	1,4-O-dicaffeoyl-3-O-maloyl-quinic acid	Phenolic acids	Phenolic acids	-	101218	51444.6	74550.4	48345	52020.2	28534.2	1.16184	0.136108	0.477366	0.8178	insig
C13H16O8	1-(4-Hydroxybenzoyl)Glucose; 25545-07-7	Phenolic acids	Phenolic acids	-	1.31136e+07	9555342	7.48001e+06	6.45746e+06	6.07053e+06	1.02749e+07	0.857938	0.315306	0.565047	0.402894	insig
C10H14O2	1-(4-Methoxyphenyl)-1-propanol	Phenolic acids	Phenolic acids	5349-60-0	285707	181096	202081	129989	144265	186103	1.20077	0.149019	0.48739	0.539007	insig
C16H18O9	1-Caffeoylquinic acid	Phenolic acids	Phenolic acids	1241-87-8	1.297e+07	7.43144e+06	1.06259e+07	4.96625e+06	6.34075e+06	6.07722e+06	1.38997	0.0968461	0.453734	0.835762	insig
C16H22O10	1-O-(3,4,5-Trimethoxybenzoyl)-B-D-Glucopyranoside	Phenolic acids	Phenolic acids	-	383770	236211	308360	128199	174361	163339	1.48002	0.0569622	0.39664	0.994638	insig
C24H26O11	1-O-(3-Hydroxy-4-acetylpyroxy)-2-O-caffeoyl-glucoside	Phenolic acids	Phenolic acids	-	30479.7	32415.3	38222.2	23223.3	20797.3	36877.8	0.944601	0.314074	0.563806	0.321847	insig
C21H28O14	1-O-Caffeoyl-(6-O-glucosyl)-β-D-glucose	Phenolic acids	Phenolic acids	-	61913.2	45073.4	50116.2	28129.6	37214.2	34824.3	1.44244	0.0424668	0.363286	0.649285	insig
C15H18O9	1-O-Caffeoyl-β-D-glucose*	Phenolic acids	Phenolic acids	14364-08-0	5.9131e+06	5.14592e+06	4.78023e+06	4.20185e+06	4.73267e+06	4.98866e+06	1.03067	0.199644	0.506597	0.186015	insig
C14H16O8	1-O-Caffeoyl-β-D-xylose	Phenolic acids	Phenolic acids	-	54455.3	51577.2	46546.4	54813.7	37104	47894.9	0.581409	0.509949	0.70983	0.126061	insig
C22H22O9	1-O-Feruloyl-3-O-caffeoylglycerol	Phenolic acids	Phenolic acids	-	516425	294663	433735	318392	365305	379563	0.59537	0.451733	0.671239	0.227446	insig
C22H22O8	1-O-Feruloyl-3-O-p-Coumaroylglycerol	Phenolic acids	Phenolic acids	-	25073.8	22139.4	14238.3	21268	15094.8	27591.6	0.134982	0.871769	0.930679	-0.0575926	insig
C16H20O9	1-O-Feruloyl-β-D-glucose	Phenolic acids	Phenolic acids	7196-71-6	4.04489e+06	2.14569e+06	2.98483e+06	2.91457e+06	2.37094e+06	3.19113e+06	0.20547	0.726015	0.84488	0.114279	insig
C13H16O9	1-O-Gentisoyl-β-D-glucoside*	Phenolic acids	Phenolic acids	23445-11-6	6.34239e+07	4.61554e+07	4.25982e+07	4.78573e+07	4.26366e+07	5.89309e+07	0.0586982	0.914928	0.95491	0.0263348	insig
C17H22O10	1-O-Sinapoyl-β-D-glucose	Phenolic acids	Phenolic acids	-	157659	128305	119387	117106	106242	119292	1.08068	0.205123	0.508122	0.242479	insig
C14H18O9	1-O-Vanilloyl-D-Glucose	Phenolic acids	Phenolic acids	-	91668.5	88337.1	73733.9	171455	85552.4	98580.8	0.946951	0.33105	0.575904	-0.486861	insig
C15H18O8	1-O-p-Coumaroyl-β-D-glucose*	Phenolic acids	Phenolic acids	7139-64-2	1.98101e+06	1.45224e+06	1.83899e+06	2.1929e+06	2.96937e+06	2.82056e+06	1.37769	0.0413981	0.363286	-0.598484	insig
C31H34O16	1-O-rhamnose-3,4-Di-O-Caffeoyl Quinic Acid	Phenolic acids	Phenolic acids	-	401949	207376	278753	205489	237568	326747	0.434943	0.595293	0.768238	0.206197	insig
C22H28O13	1-O-rhamnose-3-O-Caffeoyl Quinic Acid	Phenolic acids	Phenolic acids	-	190602	121048	120422	133044	159297	151365	0.253046	0.886624	0.939596	-0.0383351	insig
C8H8O3	2',6'-Dihydroxyacetophenone	Phenolic acids	Phenolic acids	699-83-2	463237	228652	294704	183899	179723	216213	1.23542	0.188899	0.50272	0.766818	insig
C11H14O6	2,3-Dihydroxy-1-(4-hydroxy-3,5-dimethoxyphenyl)propan-1-one	Phenolic acids	Phenolic acids	33900-74-2	91701.5	50284.7	67428.9	30263.3	43228.3	80305.4	0.810741	0.391657	0.62295	0.445338	insig
C7H6O4	2,3-Dihydroxybenzoic Acid*	Phenolic acids	Phenolic acids	303-38-8	652661	376545	588037	390518	268784	478565	0.979622	0.202976	0.508122	0.507204	insig
C9H10O3	2,3-Dimethoxybenzaldehyde	Phenolic acids	Phenolic acids	86-51-1	117597	89921.3	96397.2	17044.2	85318.7	86482.4	0.921215	0.231088	0.524777	0.686465	insig
C7H6O5	2,4,6-Trihydroxybenzoic acid	Phenolic acids	Phenolic acids	83-30-7	419543	285634	332797	285313	419192	378678	0.202217	0.800326	0.895908	-0.0615075	insig
C7H6O4	2,4-Dihydroxybenzoic acid	Phenolic acids	Phenolic acids	89-86-1	540917	389748	557924	371390	399293	381331	1.19372	0.167967	0.496563	0.369788	insig
C13H16O9	2,5-Dihydroxybenzoic acid-5-O-glucoside	Phenolic acids	Phenolic acids	-	4.03893e+07	3.13085e+07	3.22277e+07	3.10234e+07	2.62075e+07	5.65697e+07	0.114243	0.765603	0.876573	-0.130959	insig
C7H6O4	2,5-Dihydroxybenzoic acid; Gentisic Acid*	Phenolic acids	Phenolic acids	490-79-9	131122	78249.4	81319.9	71439.8	116859	102435	0.0238141	0.999511	0.999511	-0.000211745	insig
C14H22O	2,6-Di-tert-butylphenol	Phenolic acids	Phenolic acids	128-39-2	99708.6	84958.2	95032.8	74256.7	123022	105237	0.275845	0.653341	0.803563	-0.113134	insig
C34H40O18	2,6-Diferuloyl-2'-acetylsucrose	Phenolic acids	Phenolic acids	-	90261.4	52820.7	72123.3	87799.2	86075.5	122901	1.06407	0.16831	0.496565	-0.463658	insig
C9H10O4	2,6-Dimethoxybenzoic acid	Phenolic acids	Phenolic acids	1466-76-8	6.97153e+06	4.4399e+06	5.4458e+06	4.57264e+06	4.61287e+06	8692595	0.0705032	0.840242	0.914971	-0.0848262	insig
C14H20O9	2,6-dimethoxy-4-hydroxyphenyl-1-O-beta-D-glucopyranoside	Phenolic acids	Phenolic acids	-	417086	270408	349765	342291	375157	301339	0.016345	0.90511	0.95022	0.0259242	insig
C14H20O9	2-(3,4-dihydroxyphenyl)ethanediol 1-O-β-D-glucopyranoside*	Phenolic acids	Phenolic acids	-	407558	313790	319199	268173	243814	351350	0.944971	0.255711	0.531218	0.269346	insig
C8H7NO3	2-(Formylamino)benzoic acid	Phenolic acids	Phenolic acids	3342-77-6	238859	163233	159576	143046	302297	202271	0.351416	0.626014	0.788812	-0.20542	insig
C8H9NO3	2-Amino-3-methoxybenzoic acid	Phenolic acids	Phenolic acids	3177-80-8	95795.8	63040.2	79335.5	85955.6	79083.8	70430.9	0.0306801	0.937124	0.96318	0.0164556	insig
C24H24O11	2-Caffeoyl-6-(4-hydroxycinnamoyl)glucoside	Phenolic acids	Phenolic acids	-	1.1426e+06	879578	1.1086e+06	619809	498657	627427	1.5371	0.0160138	0.33229	0.842557	insig
C13H12O9	2-Caffeoyl-L-tartaric acid (Caftaric acid)	Phenolic acids	Phenolic acids	67879-58-7	44597.9	37352.6	39642	21328.1	14815.8	32165.4	1.33468	0.0559888	0.393125	0.831899	insig
C7H4N2O7	2-Hydroxy-3,5-dinitrobenzoic acid	Phenolic acids	Phenolic acids	609-99-4	48837.1	41466.3	22532.4	47816.5	21827.2	170105	0.536374	0.453369	0.6723	-1.0873	insig
C9H10O4	2-Hydroxy-3-(4-Hydroxyphenyl)Propanoic Acid*	Phenolic acids	Phenolic acids	23508-35-2	94083.9	87966.2	92041.9	99728.9	81245	107526	0.412395	0.603967	0.773039	-0.0739085	insig
C9H10O3	2-Hydroxy-3-phenylpropanoic acid	Phenolic acids	Phenolic acids	7326-19-4	68240.8	45103.5	54729.2	47612.3	136735	60419.7	0.622186	0.457395	0.676254	-0.542316	insig
C14H18O8	2-Hydroxy-5-methylbenzoyl-1-O-glucose	Phenolic acids	Phenolic acids	-	33873.7	26649.9	30854	23071.8	47561.4	54670.2	0.655987	0.358712	0.598796	-0.455514	insig
C7H6O2	2-Hydroxybenzaldehyde (Salicylaldehyde)	Phenolic acids	Phenolic acids	90-02-8	65565.4	48223.1	55304.2	48209.5	78617.9	65441.4	0.521743	0.498719	0.703149	-0.185311	insig
C9H8O3	2-Hydroxycinnamic acid*	Phenolic acids	Phenolic acids	583-17-5	1.41511e+06	830683	924430	1.04072e+06	1.60914e+06	1.22899e+06	0.758118	0.39261	0.623727	-0.291047	insig
C9H10O2	2-Methoxy-4-ethenylphenol	Phenolic acids	Phenolic acids	7786-61-0	131190	75403.1	240849	139133	162992	84756.5	0.146713	0.733698	0.849476	0.209804	insig
C8H10O2	2-Methoxy-4-methylphenol	Phenolic acids	Phenolic acids	93-51-6	239697	169693	225904	180409	240634	256291	0.312476	0.679721	0.818914	-0.0924445	insig
C23H24O12	2-O-(3,4-dihydroxyphenylacetyl)-6-O-caffeoylglucoside	Phenolic acids	Phenolic acids	-	8.38341e+06	6.59901e+06	6.42834e+06	5.4465e+06	4.35688e+06	4.98017e+06	1.40829	0.0521056	0.391	0.534343	insig
C23H24O11	2-O-(4-carboxylic acid phenethyl)-6-O-caffeoyl glucoside	Phenolic acids	Phenolic acids	-	291100	467600	340598	407346	461141	376315	0.688681	0.46815	0.684274	-0.179334	insig
C15H16O11	2-O-Caffeoylglucaric Acid	Phenolic acids	Phenolic acids	-	788373	418869	659589	400356	466207	334502	1.14462	0.16735	0.495974	0.636278	insig
C13H16O10	2-O-Galloyl-D-glucose	Phenolic acids	Phenolic acids	-	162045	146261	150451	250115	216809	249678	1.60196	0.0078003	0.261137	-0.643442	insig
C15H14O10	2-O-P-Coumaroylhydroxycitric Acid	Phenolic acids	Phenolic acids	-	3.31527e+06	1.99011e+06	2.65227e+06	2.29704e+06	2.2942e+06	2.74509e+06	0.322195	0.653748	0.803563	0.117286	insig
C22H22O13	2-O-galloyl-6-O-caffeoylglucoside	Phenolic acids	Phenolic acids	-	36838.7	43345	40687.4	85030	30241	23190.6	0.016511	0.792941	0.892013	-0.196017	insig
C19H28O10	2-Phenylethyl beta-primeveroside	Phenolic acids	Phenolic acids	129932-48-5	3.31278e+06	2.67573e+06	3.25257e+06	2.77071e+06	2.44871e+06	2.76268e+06	1.09814	0.16388	0.493989	0.211295	insig
C10H10O2	2-methoxycinnamaldehyde	Phenolic acids	Phenolic acids	1504-74-1	97026.1	112765	103616	80403.2	74728	92790.3	1.39641	0.0370372	0.363286	0.338153	insig
C14H18O9	2-β-D-Glucopyranosyloxy-5-hydroxy-phenylacetic acid	Phenolic acids	Phenolic acids	-	1.14915e+06	850470	858724	1.57357e+06	1.65647e+06	1.81452e+06	1.54666	0.00518592	0.260493	-0.819549	insig
C15H20O9	2-β-D-Glucopyranosyloxy-5-hydroxyphenylacetic acidmethylester*	Phenolic acids	Phenolic acids	-	187499	121941	163443	102015	115041	104772	1.33883	0.113767	0.467295	0.555196	insig
C17H22O10	3'-O-Beta-D-Glucopyranosyl plumbagic acid	Phenolic acids	Phenolic acids	-	317300	201435	347745	157829	167976	143337	1.41453	0.0934888	0.446875	0.885141	insig
C12H16O5	3,4'-Dihydroxy-3'-methoxybenzenepentanoic acid	Phenolic acids	Phenolic acids	-	845085	513999	554013	405085	410686	450668	1.26907	0.172626	0.499333	0.595133	insig
C17H22O10	3,4,5,6-tetrahydroxy-6-[4-(2-methylpropanoyloxymethyl)phenoxy]oxane-2-carboxylic acid	Phenolic acids	Phenolic acids	-	729726	518928	677263	805500	800035	828598	1.2585	0.113397	0.467295	-0.337863	insig
C26H26O12	3,4-Di-O-caffeoylquinic acid methyl ester	Phenolic acids	Phenolic acids	114637-83-1	261254	414624	235849	459480	571782	545913	1.37772	0.0368799	0.363286	-0.790668	insig
C8H8O4	3,4-Dihydroxybenzeneacetic acid*	Phenolic acids	Phenolic acids	102-32-9	97377.6	83224.4	90517.6	71908.9	96843.2	95461.4	0.281006	0.81615	0.903547	0.0372252	insig
C9H10O4	3,4-Dihydroxybenzoic Acid Ethyl Ester (Protocatechuic acid ethyl ester)	Phenolic acids	Phenolic acids	3943-89-3	265984	191110	205078	140255	150748	184957	1.29496	0.0959799	0.453734	0.476365	insig
C9H10O4	3,4-Dimethoxybenzoic acid; Veratric acid	Phenolic acids	Phenolic acids	93-07-2	812255	693606	503862	477779	596962	675546	0.581509	0.470251	0.684274	0.199405	insig
C11H12O4	3,4-Dimethoxycinnamic acid	Phenolic acids	Phenolic acids	2316-26-9	91489.8	61068.2	65029.2	69133.5	67959.5	64493.6	0.352809	0.634001	0.792603	0.110193	insig
C20H24O5	3,4-Divanillyltetrahydrofuran	Phenolic acids	Phenolic acids	34730-78-4	485680	432717	549253	673833	589900	595397	1.3712	0.0415767	0.363286	-0.341118	insig
C31H34O17	3,4-O-di-Caffeoyl-1-O-glucoside Quinic Acid	Phenolic acids	Phenolic acids	-	97774.2	99080.8	147660	66887.9	88669.2	73626	1.30472	0.130988	0.477366	0.588067	insig
C8H10O3	3,4-dihydroxy phenylethanol	Phenolic acids	Phenolic acids	-	704691	412494	523107	362541	440490	479944	0.903373	0.296657	0.552951	0.35446	insig
C18H24O12	3,4-dihydroxybenzaldehyde-xylose-glucoside*	Phenolic acids	Phenolic acids	-	2.73107e+06	1.6456e+06	1.93029e+06	1.65419e+06	2.13142e+06	2.19067e+06	0.187448	0.78322	0.88895	0.0776962	insig
C14H20O8	3,4-dihydroxyphenylethanol-β-D-glucopyranoside	Phenolic acids	Phenolic acids	-	1.60672e+06	1.28139e+06	1.15698e+06	1.15823e+06	1.2426e+06	1.36719e+06	0.461223	0.577941	0.757316	0.102366	insig
C25H24O12	3,5-Dicaffeoylquinic acid	Phenolic acids	Phenolic acids	-	3.61505e+06	2.84873e+06	3.11929e+06	1.38455e+06	1.96449e+06	1.78107e+06	1.53925	0.00752957	0.261137	0.901499	insig
C7H8O2	3,5-Dihydroxytoluene	Phenolic acids	Phenolic acids	504-15-4	175294	149070	172147	146771	129634	152747	1.17768	0.107929	0.462692	0.210337	insig
C13H16O13S	3,5-dihydroxy-4-{[(2s,3r,4s,5s,6r)-3,4,5-trihydroxy-6-[(sulfooxy)methyl]oxan-2-yl]oxy}benzoic acid	Phenolic acids	Phenolic acids	-	4.81934e+06	3.40676e+06	6.08772e+06	2.2649e+06	3.40531e+06	3.00587e+06	1.27266	0.121303	0.468492	0.722292	insig
C32H38O17	3,6'-Diferuloylsucrose	Phenolic acids	Phenolic acids	107172-40-7	25636	20382.1	24076.3	42280.5	43935.9	43432.9	1.6092	0.00331224	0.196627	-0.887244	insig
C12H18O4	3-(3,4,5-Trimethoxyphenyl)propan-1-ol	Phenolic acids	Phenolic acids	-	4.94783e+06	3.6184e+06	2.78812e+06	2.53106e+06	2.23032e+06	3.11313e+06	1.09753	0.198255	0.506597	0.527983	insig
C12H18O4	3-(3,4-Dimethoxyphenyl)-1-propanol	Phenolic acids	Phenolic acids	-	4.27999e+06	2.82641e+06	3.10409e+06	2.33109e+06	2.45128e+06	2.96418e+06	1.1125	0.19843	0.506597	0.398426	insig
C9H10O3	3-(3-Hydroxyphenyl)-propionic acid	Phenolic acids	Phenolic acids	621-54-5	213939	169851	165875	204760	221745	263134	1.18006	0.115495	0.467295	-0.32729	insig
C9H10O3	3-(4-Hydroxyphenyl)-propionic acid	Phenolic acids	Phenolic acids	501-97-3	63084.2	89612.1	68043.6	95516.1	94808.3	94469.2	1.28222	0.119649	0.468457	-0.367569	insig
C14H16O10	3-Galloylquinic acid	Phenolic acids	Phenolic acids	17365-11-6	32063.3	26614.8	21515.6	40300.2	48423.3	51781.1	1.48269	0.0120347	0.288861	-0.809057	insig
C16H24O7	3-Hydroxy-4-isopropylbenzylalcohol-3-O-glucoside	Phenolic acids	Phenolic acids	-	1058925	767065	564086	763715	517997	535720	0.791812	0.325797	0.57118	0.395155	insig
C8H8O4	3-Hydroxy-4-methoxybenzoic acid; Isovanillic Acid	Phenolic acids	Phenolic acids	645-08-9	40010	21231.1	20692.4	36675	17600.7	30601.4	0.133245	0.913585	0.954514	-0.0509224	insig
C20H22O11	3-Hydroxy-5-Methylphenol-1-O-(6'-Galloyl)Glucoside*	Phenolic acids	Phenolic acids	-	136735	23716.7	24530.9	48345	29905.6	40581.3	0.111274	0.617664	0.782162	0.638468	insig
C9H8O3	3-Hydroxycinnamic Acid*	Phenolic acids	Phenolic acids	14755-02-3	424168	110250	1568595	53078.6	83322	423970	0.893099	0.366248	0.605288	1.908	insig
C20H22O11	3-Hydroxyl-5-methylphenol-1-O-β-D-(6'-galloyl)glucoside*	Phenolic acids	Phenolic acids	-	53502.7	23130.9	15005	28840	25194.5	25966.6	0.0422476	0.772507	0.882285	0.195934	insig
C9H10O3	3-Hydroxyphenylacetic Acid Methyl Ester	Phenolic acids	Phenolic acids	42058-59-3	162989	116011	101865	134395	130663	164876	0.658265	0.496965	0.701914	-0.174834	insig
C17H20O9	3-O-Feruloylquinic acid	Phenolic acids	Phenolic acids	1899-29-2	131971	193533	93997.5	181346	49532.7	88770.7	0.619389	0.534509	0.731453	0.392181	insig
C13H16O10	3-O-Galloyl-D-glucose*	Phenolic acids	Phenolic acids	-	2.17227e+06	1.65938e+06	1.75145e+06	2.01497e+06	1.58751e+06	2.0497e+06	0.107285	0.920557	0.95689	-0.0177399	insig
C22H28O13	3-O-p-Coumaroylquinic acid-O-glucoside	Phenolic acids	Phenolic acids	-	80447.8	61161.9	62997.7	72344.8	74577.1	59756.9	0.135007	0.933043	0.96318	-0.0145319	insig
C31H38O16	4''-O-Acetylverbascoside	Phenolic acids	Phenolic acids	-	58291.1	87773	100550	54572.6	28835.4	40326.4	1.34419	0.0610034	0.399427	0.995008	insig
C9H10O2	4-Allylcatechol	Phenolic acids	Phenolic acids	1126-61-0	30977.5	16808.8	26907.7	12097.2	11219	14397.9	1.41028	0.0930695	0.446875	0.985886	insig
C7H7NO2	4-Aminobenzoic acid	Phenolic acids	Phenolic acids	150-13-0	117486	115561	65542	130845	75991.4	104162	0.199803	0.867386	0.928021	-0.0587523	insig
C7H7NO3	4-Aminosalicylic acid	Phenolic acids	Phenolic acids	65-49-6	183129	399795	565811	307105	344201	402738	0.0141206	0.805648	0.897251	0.124111	insig
C8H10O2	4-Ethoxyphenol	Phenolic acids	Phenolic acids	622-62-8	268427	225272	263472	210077	176909	262806	0.902004	0.295454	0.552951	0.220641	insig
C9H12O4	4-Hydroxy-3,5-dimethoxybenzyl alcohol	Phenolic acids	Phenolic acids	530-56-3	249703	206593	77348.5	115568	66990.1	213737	0.464166	0.535449	0.731993	0.4293	insig
C9H10O5	4-Hydroxy-3-methoxymandelate	Phenolic acids	Phenolic acids	55-10-7	26814.5	14885.9	16608.9	15277.5	24799.1	18518.3	0.0705445	0.984735	0.988773	-0.00704885	insig
C7H6O3	4-Hydroxybenzoic acid	Phenolic acids	Phenolic acids	99-96-7	1.48444e+07	1.01923e+07	1.05694e+07	8.20836e+06	8.0231e+06	9.99146e+06	1.20092	0.159435	0.492638	0.441293	insig
C13H16O11S	4-Hydroxybenzoic acid 4-(6-O-sulfo)glucopyranoside	Phenolic acids	Phenolic acids	-	1.72115e+06	1.41279e+06	1.57672e+06	942683	1.30786e+06	1.033e+06	1.40845	0.0300473	0.356667	0.520675	insig
C18H24O12	4-Hydroxybenzoic acid glucosyl xyloside*	Phenolic acids	Phenolic acids	-	1.94958e+06	1.0823e+06	1.48304e+06	1.0854e+06	1.3765e+06	1.58091e+06	0.383991	0.621767	0.785327	0.159343	insig
C15H18O9	4-Hydroxybenzoyl acetyl glucoside	Phenolic acids	Phenolic acids	-	1.41529e+06	1.60043e+06	1.89428e+06	714659	874784	878731	1.58551	0.0176967	0.33229	0.992281	insig
C22H22O10	4-Hydroxybenzoyl caffeoyl rhamnoside	Phenolic acids	Phenolic acids	-	171135	124985	139181	120461	89911.6	132707	1.03426	0.175153	0.499333	0.343471	insig
C16H22O9	4-Hydroxyphenyl 6-O-(2-Methyl-3-Hydroxypropionyl)-Beta-D-Galactopyranoside	Phenolic acids	Phenolic acids	-	241623	64692	237686	246574	118318	268244	0.395057	0.71231	0.835639	-0.218904	insig
C9H10O4	4-Hydroxyphenyllactic Acid*	Phenolic acids	Phenolic acids	306-23-0	120870	96716.9	69570.4	104353	99912.6	75883.7	0.00269948	0.900234	0.945661	0.035646	insig
C10H12O3	4-Methoxyphenylpropionic acid	Phenolic acids	Phenolic acids	-	19862.3	25102.1	28340	19374.9	18340	23355.2	0.973094	0.246243	0.526053	0.263433	insig
C8H8O2	4-Methylbenzoic acid	Phenolic acids	Phenolic acids	99-94-5	345001	289766	237034	166171	139213	180791	1.49025	0.0400241	0.363286	0.842524	insig
C6H5NO3	4-Nitrophenol	Phenolic acids	Phenolic acids	100-02-7	2.41746e+07	1.89982e+07	1.63094e+07	1.0235e+07	9.54271e+06	1.40979e+07	1.42264	0.044563	0.369828	0.81221	insig
C22H28O14	4-O-(4'-O-alpha-D-Glucopyranosyl)caffeoylquinic acid	Phenolic acids	Phenolic acids	1401352-62-2	1.54859e+06	896590	1.27196e+06	1.3886e+06	1.62731e+06	1.60406e+06	0.957756	0.248092	0.526081	-0.313693	insig
C22H22O12	4-O-(6'-O-Glucosylcaffeoyl)-3,4-dihydroxybenzoic acid	Phenolic acids	Phenolic acids	-	1.85815e+06	3.35665e+06	4756485	1.99075e+06	1.38999e+06	3219325	0.820085	0.331822	0.575904	0.595297	insig
C17H22O10	4-O-Glucosyl-sinapate	Phenolic acids	Phenolic acids	-	88156.1	69357.6	71708.4	88534.9	64395.3	119032	0.57745	0.470417	0.684274	-0.24666	insig
C16H18O8	4-O-p-Coumaroylquinic acid	Phenolic acids	Phenolic acids	32451-86-8	268258	176695	200724	93142.8	154921	133564	1.33813	0.0643313	0.399427	0.758641	insig
C20H30O7	4-Octylphenol-1-O-glucuronide	Phenolic acids	Phenolic acids	-	238371	266758	300246	204101	263041	256882	0.800218	0.353932	0.594133	0.153625	insig
C16H16O8	4-caffeoylshikimic acid	Phenolic acids	Phenolic acids	-	484420	1393455	1958380	331279	869315	2442440	0.291529	0.937488	0.96318	0.0745579	insig
C18H28O9	5'-Glucosyloxyjasmanic acid	Phenolic acids	Phenolic acids	-	1.75675e+07	1.21051e+07	1.43937e+07	1.37625e+07	1.42156e+07	1.8812e+07	0.325051	0.708473	0.833072	-0.08653	insig
C8H6O4	5,7-Dihydroxy-1(3H)-isobenzofuranone*	Phenolic acids	Phenolic acids	27979-58-4	35749.7	33977.9	28920.1	45010	35386.3	27150.5	0.400014	0.635172	0.79356	-0.124608	insig
C14H20O8	5-(2-Hydroxyethyl)-2-O-glucosylphenol*	Phenolic acids	Phenolic acids	-	6.66594e+06	5.38622e+06	6.7334e+06	1.00686e+07	9.49354e+06	1.43245e+07	1.45564	0.0708813	0.408401	-0.85109	insig
C9H8O4	5-Acetylsalicylic acid	Phenolic acids	Phenolic acids	13110-96-8	266120	466286	167958	157456	147928	185391	1.0768	0.259016	0.531998	0.875448	insig
C20H20O11	5-Galloyl-6-O-Benzoyl Glucose	Phenolic acids	Phenolic acids	-	2.78634e+06	2.17907e+06	1.59934e+06	1.88784e+06	2.12638e+06	2.30965e+06	0.0651913	0.842077	0.915952	0.0539326	insig
C14H18O9	5-Glucosyloxy-2-Hydroxybenzoic acid methyl ester	Phenolic acids	Phenolic acids	-	734392	1.04743e+06	734198	764816	725747	710601	0.728507	0.420975	0.648342	0.192879	insig
C8H8O4	5-Methoxysalicylic acid	Phenolic acids	Phenolic acids	2612-02-4	238556	134586	176371	113360	137418	139505	1.10016	0.215669	0.517129	0.493634	insig
C13H16O10	5-O-Galloyl-D-hamamelose*	Phenolic acids	Phenolic acids	-	2.1347e+06	1.66745e+06	1.76876e+06	2.03935e+06	1.59253e+06	2.25815e+06	0.329119	0.684891	0.819109	-0.0803605	insig
C22H30O14	6'-O-Feruloyl-D-sucrose	Phenolic acids	Phenolic acids	118230-77-6	144354	109286	160065	192687	134013	113166	0.239311	0.774849	0.883545	-0.0884575	insig
C14H18O8	6-O-Acetylarbutin	Phenolic acids	Phenolic acids	10338-88-2	107839	32290.8	70070.4	85360.9	99581	114537	0.885018	0.305522	0.55836	-0.510692	insig
C15H18O9	6-O-Caffeoyl-D-glucose*	Phenolic acids	Phenolic acids	-	4.665e+06	3.53032e+06	4.60203e+06	3.12552e+06	3.64559e+06	3.82367e+06	1.0804	0.176484	0.499333	0.272492	insig
C21H22O10	6-O-Caffeoylarbutin*	Phenolic acids	Phenolic acids	136172-60-6	4.77805e+06	3.15951e+06	3.72094e+06	1.36567e+06	1.31219e+06	3157975	1.2953	0.0689176	0.402082	0.99837	insig
C16H20O9	6-O-Feruloyl-β-D-glucose	Phenolic acids	Phenolic acids	137887-25-3	2.21259e+06	1.26131e+06	1.88414e+06	1.22906e+06	1.38938e+06	1.32392e+06	1.04526	0.230573	0.524777	0.442648	insig
C13H16O10	6-O-Galloyl-β-D-glucose*	Phenolic acids	Phenolic acids	13186-19-1	2.21322e+06	1.55441e+06	1.58241e+06	2.0071e+06	1.69743e+06	2.29538e+06	0.645759	0.478046	0.688921	-0.165392	insig
C15H18O8	6-O-p-Coumaroyl-β-D-glucose	Phenolic acids	Phenolic acids	114297-65-3	334119	217649	442560	237974	329369	219055	0.662121	0.413816	0.643346	0.338462	insig
C20H20O4	7-(4-hydroxy-3-methoxyphenyl)-1-(4-hydroxyphenyl)hepta-4,6-dien-3-one	Phenolic acids	Phenolic acids	-	1.4676e+06	603965	715246	423811	669598	443048	1.07348	0.260697	0.531998	0.859006	insig
C10H14O2	9-hydroxythymol	Phenolic acids	Phenolic acids	-	60248.8	39423.1	45571.8	21805.1	26707.5	29385.3	1.48141	0.0547768	0.392594	0.898819	insig
C19H22O9	Aloesone-7-O-β-D-glucoside	Phenolic acids	Phenolic acids	-	58043.6	53288.1	44315.4	30124.1	53745.6	39347.5	0.946334	0.261846	0.532665	0.337076	insig
C17H20O9	Amurenlaetone A	Phenolic acids	Phenolic acids	-	8.42818e+06	6.40833e+06	2.85553e+06	3.34774e+06	9.70017e+06	9.8269e+06	0.387036	0.557794	0.744273	-0.37066	insig
C15H20O8	Androsin	Phenolic acids	Phenolic acids	531-28-2	2.11687e+06	1.27964e+06	1.627e+06	1.37758e+06	1.04491e+06	1.12556e+06	1.14128	0.1695	0.49708	0.501669	insig
C8H8O3	Anisic acid; 4-Methoxybenzoic acid	Phenolic acids	Phenolic acids	100-09-4	415421	475589	420774	476625	255980	245861	0.978815	0.275419	0.539434	0.422936	insig
C9H12O4	Antiarol; 3,4,5-Trimethoxyphenol	Phenolic acids	Phenolic acids	642-71-7	133101	135989	82529.3	149144	125245	119676	0.621187	0.521806	0.720888	-0.164424	insig
C12H16O7	Arbutin	Phenolic acids	Phenolic acids	497-76-7	372204	255293	348142	469985	523287	521751	1.44931	0.0214728	0.335895	-0.634922	insig
C7H6O2	Benzoic acid	Phenolic acids	Phenolic acids	65-85-0	389236	226288	262101	623736	273480	324198	0.760724	0.414738	0.643797	-0.476875	insig
C8H8O2	Benzoic acid methyl ester	Phenolic acids	Phenolic acids	93-58-3	227244	116739	275545	162774	173612	209592	0.225878	0.660197	0.806816	0.182325	insig
C11H10O6	Benzoylmalic acid	Phenolic acids	Phenolic acids	22138-51-8	94786.6	210160	233530	116399	261910	105434	0.267079	0.796842	0.89354	0.154645	insig
C22H26O10	Benzyl 3,6-dimethoxy-2-{[3,4,5-trihydroxy-6-(hydroxymethyl)oxan-2-yl]oxy}benzoate	Phenolic acids	Phenolic acids	-	592956	114875	101992	121307	227892	243088	0.00760818	0.701087	0.830368	0.451311	insig
C25H38O15	Benzyl alcohol rhamnosyl glucosyl glucoside	Phenolic acids	Phenolic acids	-	28769.2	20598.5	25427.4	5416.04	27292	31796.3	0.566481	0.720078	0.839496	0.21355	insig
C14H12O3	Benzyl salicylate	Phenolic acids	Phenolic acids	118-58-1	1.15346e+07	5.2064e+06	7.03777e+06	3.34327e+06	3.58092e+06	5.23038e+06	1.2589	0.166872	0.495974	0.968177	insig
C18H26O10	Benzyl β-primeveroside*	Phenolic acids	Phenolic acids	-	2.23712e+06	1.8228e+06	1.93237e+06	1.09343e+06	1.45357e+06	1.66909e+06	1.3292	0.0518097	0.391	0.507201	insig
C18H26O10	Benzyl-(2''-O-xylosyl)glucoside*	Phenolic acids	Phenolic acids	-	1.30385e+06	1.99028e+06	2.06643e+06	2457700	1.4649e+06	1.6693e+06	0.155139	0.852538	0.919671	-0.0609519	insig
C13H8O8	Brevifolin carboxylic acid	Phenolic acids	Phenolic acids	18490-95-4	184844	117083	155744	151852	172557	162182	0.447719	0.678224	0.81813	-0.0883994	insig
C16H20O9	Caffeic Acid 4-O-Glucoside	Phenolic acids	Phenolic acids	499-21-8	8.55619e+06	9.04679e+06	7.13596e+06	6.27192e+06	4.06035e+06	1.11921e+07	0.57938	0.66669	0.810649	0.200812	insig
C15H20O9	Caffeoyl-O-mannitol	Phenolic acids	Phenolic acids	-	867328	438859	570292	642701	613887	686682	0.312326	0.877634	0.934394	-0.0504577	insig
C15H20O8	Caffeyl alcohol 4-O-β-D-glucopyranoside	Phenolic acids	Phenolic acids	-	3.12096e+06	3985000	1.94223e+06	2934945	1.81592e+06	4723755	0.0286628	0.897967	0.945254	-0.0664389	insig
C16H18O9	Chlorogenic acid (3-O-Caffeoylquinic acid)*	Phenolic acids	Phenolic acids	327-97-9	2.60747e+08	2.11932e+08	257944617	2.51292e+08	2.36436e+08	2.61153e+08	0.311377	0.750966	0.862334	-0.0356065	insig
C17H20O9	Chlorogenic acid methyl ester	Phenolic acids	Phenolic acids	29708-87-0	1.05463e+07	5.70299e+06	8.07188e+06	15588200	7.36198e+06	7.03865e+06	0.472919	0.589211	0.762569	-0.302214	insig
C14H20O8	Cimidahurinine*	Phenolic acids	Phenolic acids	142542-89-0	9.65129e+06	8.17752e+06	9.7195e+06	1.41392e+07	1.29781e+07	1.63328e+07	1.5318	0.0175045	0.33229	-0.657396	insig
C9H8O	Cinnamaldehyde	Phenolic acids	Phenolic acids	14371-10-9	470456	674687	353842	364232	1.45781e+06	653997	0.626587	0.427105	0.654694	-0.72405	insig
C23H20O10	Cinnamoylferuloyltartaric acid	Phenolic acids	Phenolic acids	-	44015.6	30716.4	24322.1	31276.2	30676.7	21093.5	0.539919	0.479474	0.689134	0.254301	insig
C28H34O15	Conandroside	Phenolic acids	Phenolic acids	-	151984	104756	175170	72644.4	114337	94652.5	1.20733	0.121696	0.468492	0.616911	insig
C14H20O8	Cornoside	Phenolic acids	Phenolic acids	40661-45-8	163883	38261.7	54370.1	3339.44	67188.2	92961	0.650483	0.555036	0.743289	0.649854	insig
C16H18O9	Cryptochlorogenic acid (4-O-Caffeoylquinic acid)*	Phenolic acids	Phenolic acids	905-99-7	613034835	5.26411e+08	6.02855e+08	5.96843e+08	6.40479e+08	7.16078e+08	1.00233	0.191182	0.50272	-0.164994	insig
C15H20O8	Demethyl coniferin	Phenolic acids	Phenolic acids	-	411879	251035	316616	319366	323853	197866	0.526602	0.500668	0.704605	0.219838	insig
C23H26O10	Desmethylagrimonolide-6-O-glucoside	Phenolic acids	Phenolic acids	1257408-55-1	135457	110793	140714	71304.9	92920.2	107491	1.32433	0.0524926	0.391	0.510097	insig
C15H16O3	Desoxyhemigossypol	Phenolic acids	Phenolic acids	57765-65-8	19439.9	8321.77	13816.6	8391.75	13873.4	9884.83	0.59144	0.447723	0.668003	0.371016	insig
C16H22O4	Dibutyl phthalate	Phenolic acids	Phenolic acids	84-74-2	40740185	1.05852e+08	9.99353e+07	6.46298e+07	3.23305e+07	7.1974e+07	0.681095	0.356633	0.596623	0.545288	insig
C25H22O11	Dicaffeoylshikimic acid	Phenolic acids	Phenolic acids	-	2.89629e+07	2.01968e+07	2.9268e+07	2.08105e+07	1.88377e+07	2.35315e+07	0.992531	0.224266	0.524777	0.311904	insig
C16H22O9	Dihydroferulic acid glucoside	Phenolic acids	Phenolic acids	-	1.78041e+07	1.73624e+07	1.35585e+07	1.36178e+07	1.32824e+07	1.38668e+07	1.13543	0.186134	0.50272	0.257263	insig
C12H14O8	Dihydroxybenzoyl xyloside	Phenolic acids	Phenolic acids	-	2.1036e+06	1.36366e+06	1.36331e+06	1.32731e+06	1.2924e+06	1.66472e+06	0.492859	0.555475	0.743289	0.173088	insig
C10H10O4	Dimethyl phthalate	Phenolic acids	Phenolic acids	131-11-3	693274	508842	501045	401964	421364	465503	1.25194	0.15023	0.487972	0.402152	insig
C28H32O14	Disinapoyl glucoside	Phenolic acids	Phenolic acids	-	249091	155163	224888	119333	99091.4	131313	1.42577	0.0682377	0.401435	0.847113	insig
C12H16O3	Elemicin	Phenolic acids	Phenolic acids	487-11-6	435182	232985	247141	246765	268652	264535	0.450619	0.56088	0.745431	0.230872	insig
C10H14O5	Erythro-Guaiacylglycerol	Phenolic acids	Phenolic acids	-	22755.2	17100.3	13112.2	9183.63	14260.9	12630.9	1.1113	0.172283	0.499333	0.554097	insig
C11H12O4	Ethyl caffeate	Phenolic acids	Phenolic acids	102-37-4	128913	78970.8	79658.1	83360.2	86419.5	91946.6	0.31526	0.656088	0.805312	0.135714	insig
C11H12O2	Ethyl cinnamate	Phenolic acids	Phenolic acids	103-36-6	439869	284373	285958	220205	238288	290066	1.07266	0.227076	0.524777	0.432453	insig
C10H12O2	Eugenol	Phenolic acids	Phenolic acids	97-53-0	178771	51553.2	87039	58588.1	57769.5	68403.3	0.803504	0.363694	0.603283	0.780475	insig
C11H12O4	Ferulic acid methyl ester	Phenolic acids	Phenolic acids	2309-07-1	8916.6	9468.72	7563.29	6955.86	10034.4	10824.5	0.266536	0.668378	0.81175	-0.100189	insig
C10H10O4	Ferulic acid*	Phenolic acids	Phenolic acids	537-98-4	87291.6	37661.5	58520.2	41915.7	25543.2	146745	0.114437	0.819661	0.903914	-0.223414	insig
C16H20O9	Ferulic acid-4-O-glucoside	Phenolic acids	Phenolic acids	117405-51-3	1.56521e+07	1.00876e+07	1.31405e+07	7.34169e+06	7.40074e+06	8.34398e+06	1.45619	0.076683	0.418345	0.751992	insig
C19H18O8	Feruloyl syringic acid	Phenolic acids	Phenolic acids	-	101096	54137.4	81276.8	65907.1	55959.3	56453.8	0.892659	0.288155	0.547746	0.40743	insig
C7H6O5	Gallic acid	Phenolic acids	Phenolic acids	149-91-7	280368	325898	297935	283017	475836	426916	0.964248	0.243006	0.524777	-0.391109	insig
C12H14O9	Gallic acid-1-O-xyloside	Phenolic acids	Phenolic acids	-	2.2504e+06	1.16563e+06	1.20525e+06	1.39546e+06	1.33382e+06	1.64128e+06	0.027577	0.83886	0.913975	0.080475	insig
C29H34O18	Gallic acid-4-O-(6'''-feruloyl)sophoroside	Phenolic acids	Phenolic acids	-	3952445	3026835	4331575	3883930	1.20042e+06	1.03886e+06	1.0827	0.193079	0.504057	0.885349	insig
C13H18O7	Gastrodin	Phenolic acids	Phenolic acids	62499-27-8	132931	126223	139467	144801	128545	166198	0.8133	0.33838	0.580768	-0.140991	insig
C23H24O12	Gentisic acid 2-O-(6''-O-Feruloyl)Glucoside	Phenolic acids	Phenolic acids	-	34916.6	106949	28317.1	69173.8	35057.7	62668.2	0.219819	0.970797	0.982838	0.0281022	insig
C22H22O11	Gentisic acid 2-O-(6''-O-p-coumaroyl)Glucoside	Phenolic acids	Phenolic acids	-	1.01572e+06	687177	741688	415714	479140	375367	1.50366	0.0514655	0.391	0.944511	insig
C20H34O11	Ginkgoside A	Phenolic acids	Phenolic acids	-	39386.1	34319.1	41316.8	18807.3	25458.5	29947.3	1.40599	0.031263	0.36026	0.632164	insig
C13H16O8	Glucosyloxybenzoic acid*	Phenolic acids	Phenolic acids	-	2.84938e+07	2.38315e+07	1.87936e+07	8.66436e+06	1.81318e+07	2.52045e+07	0.852725	0.328875	0.574297	0.451703	insig
C15H20O10	Glucosyringic acid	Phenolic acids	Phenolic acids	33228-65-8	1.09734e+07	8.63635e+06	1.06404e+07	9.14301e+06	1.03748e+07	1.15801e+07	0.203183	0.794256	0.892172	-0.0398772	insig
C17H24O9	Grevilloside C	Phenolic acids	Phenolic acids	1094004-47-3	129465	54493.1	104138	49905.4	90698.8	86321.6	0.527167	0.479072	0.689134	0.344329	insig
C15H18O9	Grevilloside F	Phenolic acids	Phenolic acids	1094004-50-8	1.4395e+06	703042	932283	886085	491364	383613	1.06111	0.183002	0.50171	0.804057	insig
C14H20O8	Grevilloside G*	Phenolic acids	Phenolic acids	791846-69-0	3.77541e+07	3.0413e+07	3.76861e+07	4.17173e+07	6.67765e+07	4.71625e+07	1.24376	0.151423	0.487972	-0.556297	insig
C13H18O7	Helicidol*	Phenolic acids	Phenolic acids	106982-96-1	164218	98337.6	137136	119144	136208	87593.2	0.549301	0.475304	0.686666	0.22091	insig
C8H8O4	Homogentisic acid*	Phenolic acids	Phenolic acids	451-13-8	194688	118578	190329	93246.3	45621.5	124099	1.19208	0.0758718	0.416339	0.937382	insig
C16H22O10	Homosyringic Acid 4'-O-Glucoside	Phenolic acids	Phenolic acids	-	424643	371871	347307	452000	534454	451850	1.35329	0.0535014	0.392189	-0.330507	insig
C9H10O4	Homovanillic acid; 4-Hydroxy-3-methoxyphenylacetic acid	Phenolic acids	Phenolic acids	306-08-1	28532.1	16203.8	6142.64	9458.16	12858.3	11180.5	0.408648	0.466061	0.683365	0.603024	insig
C19H28O10	Hydrangeifolin I	Phenolic acids	Phenolic acids	-	22531.5	15662.1	25781.6	14813	24139.4	32020.4	0.191585	0.712362	0.835639	-0.149752	insig
C9H10O2	Hydrocinnamic acid	Phenolic acids	Phenolic acids	501-52-0	1.25296e+06	730582	810459	667229	674319	854517	0.840358	0.346969	0.590468	0.347411	insig
C6H6O2	Hydroquinone	Phenolic acids	Phenolic acids	123-31-9	16887.7	19205.3	11195.7	13127.2	19683	11518.7	0.220903	0.789086	0.890962	0.0932465	insig
C16H20O10	Hydroxyferulic acid glucoside	Phenolic acids	Phenolic acids	-	7.69827e+06	3.38973e+06	3.71243e+06	2.50892e+06	4.02991e+06	3.23282e+06	0.859898	0.350739	0.592325	0.598964	insig
C8H10O3	Hydroxytyrosol	Phenolic acids	Phenolic acids	10597-60-1	258455	201338	254779	545816	361655	474440	1.51331	0.0416639	0.363286	-0.951511	insig
C25H24O12	Isochlorogenic acid A*	Phenolic acids	Phenolic acids	2450-53-5	8.63996e+07	7.37292e+07	9.344e+07	6.41863e+07	5.54505e+07	29502902	1.22604	0.0584019	0.39664	0.765713	insig
C25H24O12	Isochlorogenic acid B	Phenolic acids	Phenolic acids	14534-61-3	5.30645e+08	1081199741	5.44699e+08	5.65224e+08	4.64144e+08	4.01376e+08	0.947657	0.312233	0.56334	0.591956	insig
C25H24O12	Isochlorogenic acid C*	Phenolic acids	Phenolic acids	57378-72-0	8.59186e+07	7.08401e+07	8.57609e+07	6.77339e+07	5.50283e+07	5.66089e+07	1.39465	0.0324616	0.361293	0.435154	insig
C10H12O2	Isoeugenol	Phenolic acids	Phenolic acids	97-54-1	1.53754e+06	884876	1.73453e+06	954704	1.44121e+06	1.22354e+06	0.394666	0.582529	0.758127	0.199753	insig
C10H10O4	Isoferulic Acid*	Phenolic acids	Phenolic acids	25522-33-2	75346.7	43135	62238.7	33720.9	45759.7	38608	1.21886	0.14359	0.480327	0.613889	insig
C14H20O9	Koaburaside*	Phenolic acids	Phenolic acids	41653-73-0	340988	238199	261210	199449	206312	234365	1.22382	0.155259	0.490223	0.392715	insig
C14H18O8	Methyl (6-O-4-hydroxybenzoyl)-α-D-glucoside	Phenolic acids	Phenolic acids	-	129756	328596	611872	164758	216821	159368	0.817893	0.333993	0.576978	0.984352	insig
C9H10O4	Methyl 2,4-dihydroxyphenylacetate*	Phenolic acids	Phenolic acids	67828-42-6	126499	107682	88508.8	53482	28787.6	102154	1.10522	0.153656	0.490223	0.807124	insig
C11H14O4	Methyl 3-(3-hydroxy-4-methoxyphenyl)propanoate	Phenolic acids	Phenolic acids	129150-61-4	41755.9	55944.7	120055	36551.1	52706.2	48345	0.826663	0.383092	0.61493	0.662206	insig
C8H8O3	Methyl 4-hydroxybenzoate	Phenolic acids	Phenolic acids	99-76-3	34380.4	23547.7	27543.8	11340.6	15731.2	23340	1.28039	0.0692073	0.402082	0.761689	insig
C10H10O2	Methyl Cinnamate	Phenolic acids	Phenolic acids	103-26-4	556468	313756	397602	247875	261966	285406	1.29685	0.15444	0.490223	0.672882	insig
C10H10O3	Methyl Hydroxycinnamate	Phenolic acids	Phenolic acids	80540-55-2	1.80626e+06	684338	825728	873913	1.03187e+06	1.01746e+06	0.0824044	0.747146	0.858954	0.182017	insig
C10H12O5	Methyl Syringate	Phenolic acids	Phenolic acids	884-35-5	407182	191041	325090	235475	244976	256919	0.599893	0.429051	0.655053	0.324431	insig
C10H10O4	Methyl caffeate	Phenolic acids	Phenolic acids	3843-74-1	272198	182219	178253	146312	166275	107703	1.18246	0.133369	0.477366	0.590068	insig
C7H6O4	Methyl cumalate*	Phenolic acids	Phenolic acids	6018-41-3	999302	763588	805659	692915	806741	1.01818e+06	0.17425	0.895062	0.944915	0.0287675	insig
C8H8O5	Methyl gallate	Phenolic acids	Phenolic acids	99-24-1	21675	4139.76	10764.8	12311.5	6200.48	10032.1	0.101886	0.661234	0.807267	0.357848	insig
C14H18O8	Methylsalicylate-2-O-glucoside	Phenolic acids	Phenolic acids	10019-60-0	18340	26612.8	37209.8	20748.4	30608.7	22159.4	0.320404	0.675555	0.816993	0.160414	insig
C15H10O5	Moracin Y	Phenolic acids	Phenolic acids	1252581-54-6	8.52176e+06	4.8739e+06	6.05598e+06	4.41453e+06	4.71641e+06	5.00324e+06	1.0842	0.238925	0.524777	0.460704	insig
C16H18O9	Neochlorogenic acid (5-O-Caffeoylquinic acid)*	Phenolic acids	Phenolic acids	906-33-2	614501019	5.00017e+08	6.00681e+08	5.85843e+08	6.02225e+08	6.2435e+08	0.650777	0.46853	0.684274	-0.0795404	insig
C17H16O4	Phenethyl caffeate	Phenolic acids	Phenolic acids	104594-70-9	56376.1	33846.8	44444.5	24109.1	31071.4	55583.5	0.65454	0.533023	0.730715	0.281912	insig
C8H8O2	Phenyl acetate	Phenolic acids	Phenolic acids	122-79-2	347668	231778	238112	377085	346979	487544	1.26921	0.0833441	0.433722	-0.56753	insig
C13H10O3	Phenyl salicylate	Phenolic acids	Phenolic acids	118-55-8	574328	310798	369741	240261	277259	319214	1.13028	0.217643	0.519155	0.584694	insig
C12H16O6	Phenyl-beta-D-glucoside	Phenolic acids	Phenolic acids	1464-44-4	1.22224e+06	902740	1.03849e+06	919554	985425	945013	0.773991	0.376392	0.609048	0.150552	insig
C15H18O8	Phenylpropionic acid-O-β-D-glucopyranoside	Phenolic acids	Phenolic acids	-	52731.5	53833.9	43022.7	31908.8	45198.2	38309.4	1.21328	0.0922666	0.446108	0.374146	insig
C8H6O4	Phthalic acid	Phenolic acids	Phenolic acids	88-99-3	51597.8	36653.9	62512.5	48867.3	58187	65445.8	0.619698	0.46865	0.684274	-0.194303	insig
C14H18O7	Picein (4-Acetylphenyl-glucoside)	Phenolic acids	Phenolic acids	530-14-3	26620.9	24341.1	22613.8	5704.01	26289.2	18901.7	0.864596	0.335407	0.578315	0.531709	insig
C29H36O16	Plantamajoside	Phenolic acids	Phenolic acids	104777-68-6	38364.4	28207.3	50015	18736	24281.4	31733.1	1.18056	0.146068	0.481826	0.641248	insig
C10H12O5	Propyl gallate	Phenolic acids	Phenolic acids	121-79-9	20546.3	12077.7	16811.3	14529	12193.9	16398	0.526385	0.498916	0.703149	0.197151	insig
C21H22O12	Protocatechuic acid 1-O-(Glucosylvanilloyl)	Phenolic acids	Phenolic acids	-	73444.4	56231.5	77816.5	64157.4	75204.8	33950.2	0.623066	0.473762	0.685991	0.259684	insig
C19H26O13	Protocatechuic acid 1-O-Rutinoside	Phenolic acids	Phenolic acids	-	36824.8	20402.1	14906.8	14085.6	22527.2	14600.9	0.6995	0.408095	0.638035	0.494147	insig
C17H22O12	Protocatechuic acid xylosyl xyloside	Phenolic acids	Phenolic acids	-	3.87138e+06	2.24588e+06	2.09211e+06	1.20263e+06	1.90632e+06	2.0881e+06	1.08243	0.213714	0.515195	0.65958	insig
C13H16O9	Protocatechuic acid-4-O-glucoside*	Phenolic acids	Phenolic acids	-	5.65957e+07	4.60285e+07	3.6186e+07	4.14832e+07	7.07743e+07	9.71256e+07	0.883472	0.278458	0.542562	-0.593031	insig
C13H18O10S	Salicin 6'-Sulfate	Phenolic acids	Phenolic acids	-	19875.2	34039.2	16986.9	614295	20271.9	30564.7	0.810149	0.419218	0.647403	-3.22976	insig
C7H8O2	Salicyl Alcohol	Phenolic acids	Phenolic acids	90-01-7	119936	81995.6	74912	74020	96911.4	94222.7	0.1391	0.820398	0.903914	0.0622431	insig
C7H6O3	Salicylic acid	Phenolic acids	Phenolic acids	69-72-7	4.38787e+06	3.33687e+06	4.51942e+06	1.9689e+06	2.30783e+06	2.52939e+06	1.53264	0.0257564	0.335895	0.847189	insig
C13H16O8	Salicylic acid-2-O-glucoside	Phenolic acids	Phenolic acids	10366-91-3	4.81291e+06	3.75556e+06	2.96428e+06	5.14249e+06	5.32531e+06	5.989e+06	1.30096	0.0733775	0.415453	-0.512946	insig
C20H22O10	SalicyolylSalirepin	Phenolic acids	Phenolic acids	-	67339.6	68368.7	71249.7	61686.4	48449.3	62838	1.2142	0.126087	0.475925	0.258786	insig
C14H20O7	Salidroside	Phenolic acids	Phenolic acids	10338-51-9	99437.8	123905	127769	141932	135436	101785	0.456281	0.577062	0.75667	-0.110853	insig
C13H18O8	Salirepin	Phenolic acids	Phenolic acids	26652-12-0	332193	549836	506893	324758	347239	385394	1.03221	0.234416	0.524777	0.393458	insig
C20H22O9	Salireposide	Phenolic acids	Phenolic acids	16955-55-8	4.82661e+06	4.33e+06	6.1231e+06	2.99676e+06	4.28229e+06	4.71244e+06	1.00695	0.214032	0.515195	0.349607	insig
C17H22O9	Sinapaldehyde-4-O-Glucoside	Phenolic acids	Phenolic acids	154461-65-1	121128	124785	133113	77622	74022.1	122930	1.22589	0.15175	0.487972	0.4651	insig
C15H16O9	Sinapoyl malate	Phenolic acids	Phenolic acids	92344-58-6	1.38588e+06	508748	1.49033e+06	549722	543578	896133	0.853255	0.270882	0.534937	0.766781	insig
C15H20O9	Syringaldehyde-4-O-glucoside	Phenolic acids	Phenolic acids	-	392950	188963	249847	168195	220971	236899	0.766585	0.377103	0.609048	0.409855	insig
C9H10O5	Syringic acid	Phenolic acids	Phenolic acids	530-57-4	105444	83639.6	60576.3	56156.6	30010	46232.4	1.28999	0.0743366	0.416339	0.915074	insig
C8H6O4	Terephthalic acid*	Phenolic acids	Phenolic acids	100-21-0	783296	540923	658431	601839	902993	817867	0.694502	0.37835	0.610533	-0.228372	insig
C16H16O7	Trans-5-O-(p-Coumaroyl)shikimate	Phenolic acids	Phenolic acids	-	113392	96489	165126	100080	90344.2	57386.7	1.08227	0.170222	0.49771	0.597679	insig
C21H14O13	Trigallic acid	Phenolic acids	Phenolic acids	2131-66-0	37292.6	33340	23787.5	24231.6	24908.2	60020	0.146525	0.725444	0.84488	-0.209276	insig
C8H8O4	Vanillic acid	Phenolic acids	Phenolic acids	121-34-6	270086	164408	224412	422295	161684	163491	0.132685	0.772844	0.882285	-0.181945	insig
C9H10O4	Vanillic acid methyl ester	Phenolic acids	Phenolic acids	3943-74-6	159629	82412	112596	105034	130997	114776	0.0950164	0.96114	0.976742	0.0156645	insig
C12H12O9	Vnilloyltartaric acid	Phenolic acids	Phenolic acids	-	244063	175907	212636	169266	155197	147860	1.31863	0.102046	0.459558	0.421534	insig
C17H24O3	[5]-Shogaol methyl	Phenolic acids	Phenolic acids	-	200364	306095	436791	257796	300529	347133	0.0365782	0.875856	0.933008	0.0589922	insig
C17H26O4	[6]-Gingerol	Phenolic acids	Phenolic acids	23513-14-6	490976	301920	374284	253967	302700	335005	1.02658	0.232241	0.524777	0.388441	insig
C15H18O11	galloyl acetyl glucoside	Phenolic acids	Phenolic acids	-	38114.3	31560.7	55580.7	40717.9	33655.2	64071	0.261689	0.726277	0.84488	-0.144428	insig
C16H18O13	galloyl malonyl glucoside	Phenolic acids	Phenolic acids	-	901706	555339	460338	427257	454816	496884	0.938489	0.311909	0.56334	0.475561	insig
C18H24O14	galloyl xylosyl glucoside	Phenolic acids	Phenolic acids	-	450605	213355	206796	97541.1	154428	194293	1.161	0.213017	0.515195	0.964377	insig
C19H24O9	methyl-4,5-diacetyloxy-6-[4-(hydroxymethyl)phenoxy]-3-methyloxane-2-carboxylate	Phenolic acids	Phenolic acids	-	5.84754e+06	4.66814e+06	5.59957e+06	6.96898e+06	7.67417e+06	7.26771e+06	1.48562	0.0162879	0.33229	-0.44322	insig
C13H18O7	methylarbutin*	Phenolic acids	Phenolic acids	6032-32-2	165528	107326	143330	141183	39703.1	123683	0.740468	0.371167	0.606403	0.45045	insig
C9H8O2	p-Coumaraldehyde	Phenolic acids	Phenolic acids	2538-87-6	158425	22820	34117.3	26917	36260.1	38882.1	0.49973	0.476528	0.687421	1.07736	insig
C9H8O3	p-Coumaric acid	Phenolic acids	Phenolic acids	501-98-4	890664	682997	368711	934820	753982	517138	0.455871	0.675257	0.816993	-0.183574	insig
C11H12O3	p-Coumaric acid ethyl ester	Phenolic acids	Phenolic acids	7362-39-2	288917	112372	157124	111470	112994	140904	0.855075	0.348134	0.590982	0.611979	insig
C15H18O8	p-Coumaric acid-4-O-glucoside*	Phenolic acids	Phenolic acids	117405-48-8	728573	619468	803252	1.24818e+06	1.0768e+06	1.2834e+06	1.54932	0.00471838	0.243245	-0.746144	insig
C13H12O7	p-Coumaroylmalic acid	Phenolic acids	Phenolic acids	-	123242	49456.5	69858.4	176780	70635.6	248555	0.96739	0.239262	0.524777	-1.03193	insig
C9H10O2	p-Coumaryl alcohol	Phenolic acids	Phenolic acids	3690-05-9	20487.9	18340	22470.2	15270.7	11698.9	13222.4	1.4921	0.0117081	0.286702	0.608932	insig
C12H16O7	p-Hydroxypheny-β-D-allopyranoside	Phenolic acids	Phenolic acids	-	347558	271078	406079	442887	615327	586547	1.36125	0.0397753	0.363286	-0.682656	insig
C9H8O3	α-Hydroxycinnamic Acid*	Phenolic acids	Phenolic acids	5801-57-0	94422.3	93754.5	93849.4	165100	76982.6	118193	0.696433	0.413268	0.643346	-0.353272	insig
C23H26O11	1'-O-(3,4-Dihydroxyphenethyl)-O-caffeoyl-glucoside	Phenolic acids	Phenolic acids	-	1.55426e+06	1.7707e+06	1.22152e+06	774767	724788	652383	1.55814	0.0326605	0.361293	1.07911	up
C34H30O15	1,3,4-Tri-O-Caffeoyl Quinic Acid	Phenolic acids	Phenolic acids	-	3.75812e+07	2.11876e+07	3.3669e+07	1.92526e+06	2.20514e+06	2.90595e+06	1.62883	0.0284945	0.346713	3.71558	up
C31H34O17	1,4-O-di-Caffeoyl-3-O-glucoside Quinic Acid	Phenolic acids	Phenolic acids	-	3285815	5.02317e+06	3434260	2.09609e+06	1.17733e+06	2.4982e+06	1.34444	0.0489873	0.38696	1.02478	up
C31H32O16	1,5-O-dicaffeoyl-3-O-dimethylmalyl-quinic acid	Phenolic acids	Phenolic acids	-	423197	204271	211597	56949.1	38979.6	122829	1.42371	0.0891019	0.442843	1.93945	up
C33H30O14	1,5-O-dicaffeoyl-3-O-p-coumarin-glucose	Phenolic acids	Phenolic acids	-	614978	458392	912365	223880	185140	205837	1.55052	0.0744015	0.416339	1.69135	up
C24H24O12	1,6-Di-O-caffeoyl-β-D-glucose*	Phenolic acids	Phenolic acids	-	7.59015e+06	3.20807e+06	6.76534e+06	1.63446e+06	2.39346e+06	2992795	1.3418	0.110771	0.465921	1.3229	up
C34H30O15	1-O-Caffeoyl-4-(4'-Caffeoyl)Caffeoyl Quinic Acid	Phenolic acids	Phenolic acids	-	2.56251e+06	1.43633e+06	2.73586e+06	374238	357800	424450	1.60255	0.0444943	0.369828	2.54186	up
C13H16O8	1-O-Salicyloyl-β-D-glucose*	Phenolic acids	Phenolic acids	60517-74-0	1.83224e+07	2.53551e+07	2.81163e+07	8.12932e+06	8.63651e+06	7.90345e+06	1.60487	0.0321619	0.361293	1.54114	up
C15H18O9	1-O-p-Coumaroyl Galactonic Acid	Phenolic acids	Phenolic acids	-	43398.6	37397.3	26203.1	12362.3	8656.36	31500.8	1.18945	0.112252	0.467295	1.02667	up
C16H18O8	1-O-p-Coumaroylquinic acid*	Phenolic acids	Phenolic acids	-	1.02054e+06	857829	956019	272202	229485	340141	1.61771	0.000619377	0.107577	1.75144	up
C8H10O	1-Phenylethanol	Phenolic acids	Phenolic acids	98-85-1	642415	236964	490543	192751	223701	234706	1.21761	0.178721	0.500165	1.07302	up
C8H8O4	2',4',6'-Trihydroxyacetophenone	Phenolic acids	Phenolic acids	480-66-0	935231	841600	328107	291151	210273	523644	1.03862	0.188312	0.50272	1.03806	up
C13H18O8	2-Beta-Glucopyranosyloxy-3-Hydroxybenzyl Alcohol	Phenolic acids	Phenolic acids	20331-85-5	3.86521e+06	2.83845e+06	4.35334e+06	831169	1.20375e+06	1.04945e+06	1.60051	0.0220365	0.335895	1.84191	up
C7H6O4	3,4-Dihydroxybenzoic acid (Protocatechuic acid)*	Phenolic acids	Phenolic acids	99-50-3	1.18001e+06	520785	601717	356776	248354	493945	1.21849	0.184655	0.50272	1.06692	up
C24H24O12	3,6-Di-O-caffeoyl glucose*	Phenolic acids	Phenolic acids	-	8.38846e+06	2.91168e+06	6.34133e+06	1.53614e+06	2.24591e+06	2.22984e+06	1.36648	0.133226	0.477366	1.55308	up
C16H18O8	3-(Hydroxycinnamoyl)-quinic acid*	Phenolic acids	Phenolic acids	-	662986	541950	599811	164164	152098	233320	1.60798	0.000987483	0.134086	1.71539	up
C8H8O5	3-O-Methylgallic acid	Phenolic acids	Phenolic acids	3934-84-7	126951	38386	27513.9	3397.64	5079.81	5522.79	1.52415	0.198805	0.506597	3.78396	up
C15H18O9	3-O-p-Coumaroyl Galactonic Acid	Phenolic acids	Phenolic acids	-	42336.6	62813.9	53349	22899.2	21917.1	20825.5	1.59272	0.0335207	0.361293	1.27179	up
C26H26O12	4,5-O-Dicaffeoylquinic Acid Methyl Ester	Phenolic acids	Phenolic acids	188742-80-5	6.55514e+06	4.2489e+06	6.05469e+06	2.4971e+06	2.4141e+06	3.43675e+06	1.4818	0.0384591	0.363286	1.014	up
C10H10O3	4-Methoxycinnamic acid	Phenolic acids	Phenolic acids	830-09-1	428767	731774	890276	42097.9	304726	370118	1.1606	0.0626774	0.399427	1.51627	up
C22H28O14	4-O-(3'-O-alpha-D-Glucopyranosyl)caffeoylquinic acid	Phenolic acids	Phenolic acids	1401352-63-3	2.94408e+06	1.37734e+06	2.54547e+06	614159	822089	772630	1.50224	0.0782392	0.41992	1.63634	up
C22H24O11	4-O-(6'-O-Glucosylcaffeoyl)-3,4-dihydroxybenzyl alcohol	Phenolic acids	Phenolic acids	-	4.82233e+06	4.74344e+06	4.36513e+06	532217	334880	742688	1.61467	3.05809e-05	0.0299539	3.11335	up
C22H22O11	4-O-(6'-O-Glucosylcaffeoyl)-4-hydroxybenzoic acid	Phenolic acids	Phenolic acids	-	1.54622e+07	9.9652e+06	1.03781e+07	5.8194e+06	4.87738e+06	5.59707e+06	1.52563	0.0631312	0.399427	1.13585	up
C13H18O8	4-O-Glucosyl-3,4-dihydroxybenzyl alcohol	Phenolic acids	Phenolic acids	-	4.30589e+06	3.85282e+06	4.87665e+06	1.11542e+06	1.40028e+06	1.22317e+06	1.63334	0.00584292	0.261137	1.80176	up
C13H16O8	4-O-Glucosyl-4-hydroxybenzoic acid	Phenolic acids	Phenolic acids	-	4.12862e+07	2.1792e+07	3.84393e+07	7.21243e+06	6.8548e+06	7.80996e+06	1.58907	0.0483773	0.384368	2.21423	up
C21H28O12	4-p-Cumaroyl-rhamnosyl-(1→6)-D-glucose	Phenolic acids	Phenolic acids	-	1.80225e+06	1.24115e+06	1.66724e+06	687724	612504	623968	1.58636	0.0295982	0.356667	1.29167	up
C16H16O8	5-O-Caffeoylshikimic acid	Phenolic acids	Phenolic acids	73263-62-4	530566	358288	441306	161851	144336	218033	1.55492	0.0192715	0.335895	1.34336	up
C19H28O11	Benzyl-(2''-O-glucosyl)glucoside*	Phenolic acids	Phenolic acids	-	602495	274482	421702	136302	171026	177824	1.46651	0.101093	0.459462	1.42054	up
C19H28O11	Benzyl-β-gentiobioside*	Phenolic acids	Phenolic acids	56775-64-5	583255	303248	528219	183050	182693	244827	1.44521	0.0813474	0.42954	1.21229	up
C9H8O4	Caffeic acid	Phenolic acids	Phenolic acids	331-39-5	3.9023e+07	2.34708e+07	3.9206e+07	1.75064e+07	1.08811e+07	2.11096e+07	1.34299	0.0583456	0.39664	1.0389	up
C22H18O11	Caffeoyl-p-coumaroyltartaric acid	Phenolic acids	Phenolic acids	-	922314	537511	810003	224626	202573	231783	1.58657	0.0416906	0.363286	1.78427	up
C16H22O8	Coniferin	Phenolic acids	Phenolic acids	531-29-3	7.43989e+06	5.1034e+06	5.64599e+06	1.31732e+06	4.77641e+06	1.25683e+06	1.27371	0.069374	0.402082	1.30716	up
C10H12O3	Coniferyl alcohol	Phenolic acids	Phenolic acids	458-35-5	91518	233530	78508.2	56603.3	39307.5	76029.6	1.15773	0.257589	0.531736	1.23086	up
C16H24O10	D-Threo-guaiacylglycerol-7-O-β-D-glucoside	Phenolic acids	Phenolic acids	-	58492	61556.5	96352.7	8401.82	24078.3	72290	1.08551	0.190033	0.50272	1.04648	up
C10H12O4	Ethyl Vanillate	Phenolic acids	Phenolic acids	617-05-0	51342.7	20379.7	34651.6	9552.39	13723.1	14337.3	1.41541	0.120805	0.468492	1.49985	up
C18H24O13	Protocatechuic acid glucosyl xyloside	Phenolic acids	Phenolic acids	-	1.76062e+06	1.23132e+06	1.01201e+06	448741	664665	702832	1.44894	0.0681979	0.401435	1.14047	up
C16H20O10	Quinacyl syringic acid	Phenolic acids	Phenolic acids	-	371576	253097	448857	124057	81964.3	118271	1.55007	0.0421816	0.363286	1.727	up
C24H26O13	Rosmarinic acid-3'-O-glucoside	Phenolic acids	Phenolic acids	910028-78-3	483892	391316	568493	178495	270378	238215	1.52227	0.0218391	0.335895	1.07121	up
C23H26O10	Salicin 6'-O-Ferulate	Phenolic acids	Phenolic acids	-	96240.4	71249.1	82071.4	17155.1	19515.3	17498.4	1.63418	0.01148	0.286702	2.20386	up
C22H24O11	Salirepin 6'-O-Caffeate	Phenolic acids	Phenolic acids	-	99037.1	118589	132982	54718	54176.7	43152	1.587	0.0126284	0.291047	1.20534	up
C24H22O12	Sinapoyl-p-coumaroyltartaric acid	Phenolic acids	Phenolic acids	-	286747	128948	248530	96073.9	37997.9	49446	1.41969	0.0635646	0.399427	1.85575	up
C17H24O9	Syringin	Phenolic acids	Phenolic acids	118-34-3	3.63291e+07	1.91606e+07	3.06905e+07	9.47216e+06	1.60255e+07	1.16227e+07	1.42355	0.0689183	0.402082	1.21514	up
C23H26O11	Tetrahydrorengyoxide-glucose-caffeoyl	Phenolic acids	Phenolic acids	-	16302030	9.99907e+06	7.67579e+06	5.38336e+06	3.73728e+06	4.8361e+06	1.41117	0.117744	0.468457	1.28359	up
C8H10O2	Tyrosol; 4-Hydroxyphenylethanol	Phenolic acids	Phenolic acids	501-94-0	565463	380492	621744	226436	281121	259237	1.49934	0.0611076	0.399427	1.03174	up
C21H18O12	Vnilloylcaffeoyltartaric acid	Phenolic acids	Phenolic acids	-	1.09136e+06	730525	2332280	420875	383895	762983	1.25073	0.212801	0.515195	1.40586	up
C10H10O3	p-Coumaric acid methyl ester	Phenolic acids	Phenolic acids	19367-38-5	575016	495365	703526	212024	326053	250565	1.54253	0.0163265	0.33229	1.16949	up
C21H22O10	p-Hydroxyphenyl 6-O-(E)-caffeoyl-β-D-allopyranoside*	Phenolic acids	Phenolic acids	-	5.96088e+06	4.88378e+06	4.60548e+06	1.47934e+06	1.78893e+06	2.40531e+06	1.57854	0.00451391	0.243245	1.44529	up
C14H20O9	β-Hydroxy-(3,4-dihydroxyphenylethanolyl)-glucoside	Phenolic acids	Phenolic acids	-	520817	531880	399065	119284	152805	172762	1.60742	0.00890961	0.261137	1.70641	up
C7H8N4O2	1,7-Dimethylxanthine	Nucleotides and derivatives	Nucleotides and derivatives	611-59-6	28789.6	25755.8	15664.3	63724.9	81285.3	73340	1.56228	0.00195427	0.180289	-1.6369	down
C10H14N5O6P	2'-Deoxyadenosine-5'-monophosphate	Nucleotides and derivatives	Nucleotides and derivatives	653-63-4	583836	452661	546696	1.14447e+06	1.10114e+06	1.1861e+06	1.61607	0.000492454	0.107577	-1.11609	down
C11H15N5O3S	5'-Deoxy-5'-(methylthio)adenosine	Nucleotides and derivatives	Nucleotides and derivatives	2457-80-9	926685	420625	551827	1.16691e+06	1.50362e+06	1.72004e+06	1.42041	0.0199702	0.335895	-1.20906	down
C14H26N4O11P2	Citicoline	Nucleotides and derivatives	Nucleotides and derivatives	987-78-0	5271.95	7816.17	11501.7	74503.7	67038.2	54094.5	1.60424	0.00672066	0.261137	-2.99204	down
C10H13N5O3	Cordycepin (3'-Deoxyadenosine)*	Nucleotides and derivatives	Nucleotides and derivatives	73-03-0	88585.7	71242.3	75261.5	166844	159869	230696	1.56828	0.0355458	0.363286	-1.24552	down
C4H5N3O	Isocytosine	Nucleotides and derivatives	Nucleotides and derivatives	108-53-2	60009.8	62053.8	46195.7	112061	146730	90760.3	1.50406	0.0553117	0.392594	-1.05482	down
C21H27N7O14P2	Nicotinic acid adenine dinucleotide	Nucleotides and derivatives	Nucleotides and derivatives	53-84-9	945295	347959	713666	2.32163e+06	2.55379e+06	3.03742e+06	1.51604	0.00225328	0.180289	-1.97921	down
C14H22N2O16P2	Uridine-5'-Diphosphate-D-Xylose	Nucleotides and derivatives	Nucleotides and derivatives	3616-06-6	411584	269379	471086	949961	942433	824980	1.53523	0.00315962	0.193428	-1.23801	down
C6H7N5	1-Methyladenine	Nucleotides and derivatives	Nucleotides and derivatives	5142-22-3	721471	608416	839298	662930	669241	726747	0.387133	0.643168	0.798725	0.0752667	insig
C6H6N4O2	1-Methylxanthine	Nucleotides and derivatives	Nucleotides and derivatives	6136-37-4	28517.8	29183.4	23311.1	21192.9	17549.3	23367.4	1.26823	0.0669126	0.401435	0.383324	insig
C10H13N5O3	2'-Deoxyadenosine*	Nucleotides and derivatives	Nucleotides and derivatives	958-09-8	1.49725e+06	820835	1.30817e+06	940716	1.05464e+06	1.90195e+06	0.129179	0.817949	0.903547	-0.103995	insig
C10H13N5O4	2'-Deoxyguanosine	Nucleotides and derivatives	Nucleotides and derivatives	961-07-9	216043	153834	188653	158547	149798	172965	0.902503	0.287391	0.547746	0.214669	insig
C10H12N4O4	2'-Deoxyinosine	Nucleotides and derivatives	Nucleotides and derivatives	890-38-0	106324	92430.3	98331.4	122846	94273.2	141956	0.942385	0.271351	0.535325	-0.273406	insig
C10H13N4O7P	2'-Deoxyinosine-5'-monophosphate	Nucleotides and derivatives	Nucleotides and derivatives	3393-18-8	7.13635e+06	1.27674e+07	1.07695e+07	1.30173e+07	1.09742e+07	1.12279e+07	0.673362	0.463493	0.682181	-0.199384	insig
C11H15N5O4	2'-O-Methyladenosine	Nucleotides and derivatives	Nucleotides and derivatives	2140-79-6	1.80341e+06	964546	1.17115e+06	636054	682493	825900	1.35342	0.135123	0.477366	0.877263	insig
C5H5N5	2-Aminopurine	Nucleotides and derivatives	Nucleotides and derivatives	452-06-2	9.33374e+06	4.65301e+06	5.00795e+06	3.06428e+06	3.62705e+06	4.1284e+06	1.21313	0.208208	0.511128	0.811932	insig
C5H11O7P	2-Deoxyribose-1-phosphate*	Nucleotides and derivatives	Nucleotides and derivatives	17210-42-3	382922	159339	383249	317632	425691	438547	0.726775	0.383494	0.61493	-0.352751	insig
C5H11O7P	2-Deoxyribose-5'-phosphate*	Nucleotides and derivatives	Nucleotides and derivatives	102916-66-5	56365.5	76231.8	62874.8	95172.3	82433.2	72105.8	1.19932	0.112385	0.467295	-0.353299	insig
C10H14N5O7P	3'-Adenylic Acid	Nucleotides and derivatives	Nucleotides and derivatives	84-21-9	61356.9	10110.2	23819.9	21722.1	28288.1	19741.6	0.0847843	0.636092	0.793697	0.450051	insig
C6H6N4O2	3-Methylxanthine	Nucleotides and derivatives	Nucleotides and derivatives	1076-22-8	61304.4	26681	25974.9	33152	21310.9	46935.3	0.176028	0.779458	0.88725	0.168499	insig
C3H9N3O2	4-methyl-1,5,2,3-dioxadiazinan-2-amine	Nucleotides and derivatives	Nucleotides and derivatives	-	1.55676e+07	8.45511e+06	1.04045e+07	1.11169e+07	1.21499e+07	1.47876e+07	0.498266	0.64744	0.801223	-0.144514	insig
C10H13N5O3	5'-Deoxyadenosine*	Nucleotides and derivatives	Nucleotides and derivatives	4754-39-6	2.4929e+06	1.61476e+06	2.23255e+06	2.52611e+06	2.66763e+06	2.53799e+06	1.04778	0.214161	0.515195	-0.286259	insig
C8H14N3O7P	5-Aminoimidazole ribonucleotide	Nucleotides and derivatives	Nucleotides and derivatives	25635-88-5	2.55065e+06	1.98291e+06	1.87154e+06	1.40004e+06	1.50154e+06	1.20627e+06	1.44383	0.0519905	0.391	0.640838	insig
C10H15N3O4	5-Methyl-2'-Deoxycytidine	Nucleotides and derivatives	Nucleotides and derivatives	838-07-3	134301	126269	95594.2	129353	140669	131629	0.869285	0.326735	0.571495	-0.173401	insig
C5H7N3O	5-Methylcytosine	Nucleotides and derivatives	Nucleotides and derivatives	554-01-8	134054	94560.4	122591	111030	88245.6	154311	0.0517112	0.974071	0.984626	-0.00974524	insig
C11H14N2O5	5-Ribofuranosylnicotinamide	Nucleotides and derivatives	Nucleotides and derivatives	107325-67-7	7.71168e+06	1.02782e+07	7.21911e+06	4.90763e+06	6.31253e+06	3.64474e+06	1.33382	0.0500519	0.389355	0.76203	insig
C5H3ClN4	6-Chloropurine	Nucleotides and derivatives	Nucleotides and derivatives	87-42-3	6.10768e+06	3.50516e+06	4.7119e+06	3.32856e+06	4.01343e+06	4.35279e+06	0.758349	0.368407	0.605461	0.292643	insig
C6H7N5O	6-O-methylguanine	Nucleotides and derivatives	Nucleotides and derivatives	20535-83-5	292063	231818	239863	192598	143924	376287	0.420752	0.835802	0.912165	0.0995746	insig
C6H7N5O	7-Methylguanine	Nucleotides and derivatives	Nucleotides and derivatives	578-76-7	154740	130737	157854	51387.9	132144	129742	0.957393	0.238949	0.524777	0.500958	insig
C6H6N4O2	7-Methylxanthine	Nucleotides and derivatives	Nucleotides and derivatives	552-62-5	104687	59286.1	86634.7	59628.2	49958.7	69454.8	1.04886	0.2048	0.508122	0.485138	insig
C10H13N5O6	8-Hydroxyguanosine	Nucleotides and derivatives	Nucleotides and derivatives	3868-31-3	82887.6	102473	109573	84649.1	86017.3	96203.1	0.782355	0.369472	0.606195	0.144257	insig
C10H12N4O5	9-(Arabinosyl)hypoxanthine	Nucleotides and derivatives	Nucleotides and derivatives	7013-16-3	920591	668251	1.05947e+06	448816	415984	475829	1.51928	0.0595855	0.397034	0.982165	insig
C10H13N5O4	9-Alpha-Ribofuranosyladenine*	Nucleotides and derivatives	Nucleotides and derivatives	-	4.10258e+06	2.16899e+06	2.12623e+06	1.47361e+06	1.66569e+06	2.00108e+06	1.13888	0.233934	0.524777	0.708136	insig
C10H13N5O4	9-Arabinosyladenine*	Nucleotides and derivatives	Nucleotides and derivatives	-	4.13018e+06	2.38529e+06	2.36614e+06	1.60342e+06	1.78249e+06	2.11138e+06	1.22637	0.18781	0.50272	0.692101	insig
C10H14N5O7P	Adenosine 5'-monophosphate	Nucleotides and derivatives	Nucleotides and derivatives	61-19-8	1.35518e+07	7.22828e+06	1.17447e+07	1.65383e+07	2.27609e+07	1.84585e+07	1.34447	0.0330096	0.361293	-0.828473	insig
C10H13N5O4	Adenosine*	Nucleotides and derivatives	Nucleotides and derivatives	58-61-7	3.52266e+06	2.15126e+06	2.06691e+06	1.50386e+06	1.7385e+06	1.98202e+06	1.14808	0.211597	0.515195	0.567226	insig
C10H12N5O6P	Cyclic 3',5'-Adenylic acid	Nucleotides and derivatives	Nucleotides and derivatives	60-92-4	458918	375162	467390	316400	519715	863248	0.456774	0.49485	0.700948	-0.384852	insig
C9H13N3O5	Cytidine	Nucleotides and derivatives	Nucleotides and derivatives	65-46-3	508637	299675	387370	284086	318894	246721	1.12087	0.189159	0.50272	0.492807	insig
C9H14N3O8P	Cytidine 5'-monophosphate(Cytidylic acid)	Nucleotides and derivatives	Nucleotides and derivatives	63-37-6	273911	215865	324255	185200	187718	190927	1.37617	0.116407	0.468379	0.529787	insig
C4H5N3O	Cytosine	Nucleotides and derivatives	Nucleotides and derivatives	71-30-7	375596	334528	376165	293205	346175	340257	1.05292	0.179331	0.500764	0.149089	insig
C17H21N4O9P	Flavin Single Nucleotide(FMN)	Nucleotides and derivatives	Nucleotides and derivatives	6184-17-4	1.12615e+06	705817	994260	1.14036e+06	1.31017e+06	1.15315e+06	1.09754	0.160375	0.493208	-0.350597	insig
C5H5N5O	Guanine	Nucleotides and derivatives	Nucleotides and derivatives	73-40-5	9.54976e+06	6.09826e+06	9.61345e+06	7.47098e+06	5.52282e+06	1.17461e+07	0.164641	0.940769	0.965411	0.0300987	insig
C10H12N5O7P	Guanosine 3',5'-cyclic monophosphate	Nucleotides and derivatives	Nucleotides and derivatives	7665-99-8	902809	772448	823469	1.09264e+06	1.42488e+06	1.2012e+06	1.49493	0.0394134	0.363286	-0.573616	insig
C10H14N5O8P	Guanosine 5'-monophosphate	Nucleotides and derivatives	Nucleotides and derivatives	85-32-5	173594	146385	185208	205503	271214	245615	1.39681	0.0420242	0.363286	-0.515846	insig
C5H4N4O	Hypoxanthine	Nucleotides and derivatives	Nucleotides and derivatives	68-94-0	1.67532e+06	1.3611e+06	1.66665e+06	1.24887e+06	1.12324e+06	1.07355e+06	1.44331	0.0370779	0.363286	0.448825	insig
C10H12N4O5	Inosine	Nucleotides and derivatives	Nucleotides and derivatives	58-63-9	77337	112760	37276.6	142951	112950	110240	1.08339	0.15573	0.490223	-0.687335	insig
C10H13N4O8P	Inosine 5'-monophosphate	Nucleotides and derivatives	Nucleotides and derivatives	131-99-7	963994	548665	944383	1.4242e+06	1.87914e+06	1.38071e+06	1.39785	0.0248347	0.335895	-0.930833	insig
C5H5N5O	Isoguanine	Nucleotides and derivatives	Nucleotides and derivatives	3373-53-3	915979	446601	642564	552725	443837	786791	0.314872	0.687153	0.819813	0.169113	insig
C16H23N5O5	Isopentenyladenine-7-N-glucoside	Nucleotides and derivatives	Nucleotides and derivatives	-	596915	595981	587024	649621	671981	586040	1.06526	0.238776	0.524777	-0.0999785	insig
C11H15N5O5	N7-Methylguanosine	Nucleotides and derivatives	Nucleotides and derivatives	20244-86-4	587018	467026	499883	367101	366297	397157	1.49279	0.049702	0.389355	0.458888	insig
C15H21N5O8	Ribosyladenosine	Nucleotides and derivatives	Nucleotides and derivatives	-	4.46482e+06	2.87792e+06	4.73237e+06	1.91221e+06	1.87434e+06	2.51562e+06	1.43663	0.0662112	0.400333	0.938117	insig
C14H17N5O8	Succinyladenosine	Nucleotides and derivatives	Nucleotides and derivatives	4542-23-8	6.93745e+06	3.72196e+06	6.0272e+06	4.49625e+06	5.73193e+06	5.62532e+06	0.103254	0.807938	0.898779	0.0738887	insig
C5H6N2O2	Thymine	Nucleotides and derivatives	Nucleotides and derivatives	65-71-4	334286	177046	284527	250772	308111	258266	0.234005	0.89696	0.944915	-0.0380884	insig
C4H4N2O2	Uracil	Nucleotides and derivatives	Nucleotides and derivatives	66-22-8	460111	304973	462306	126318	276058	245120	1.29097	0.0502072	0.389355	0.922652	insig
C15H24N2O17P2	Uridine 5'-diphospho-D-glucose	Nucleotides and derivatives	Nucleotides and derivatives	133-89-1	3.33719e+06	2.23795e+06	4.35319e+06	6.2097e+06	7.42406e+06	5.60832e+06	1.40671	0.0192921	0.335895	-0.954642	insig
C17H27N3O17P2	Uridine 5'-diphospho-N-acetylglucosamine	Nucleotides and derivatives	Nucleotides and derivatives	528-04-1	67970.7	44758.6	104139	121560	133425	120029	1.27178	0.085142	0.438372	-0.790121	insig
C9H13N2O9P	Uridine 5'-monophosphate	Nucleotides and derivatives	Nucleotides and derivatives	58-97-9	409942	408019	152504	146333	113464	293115	0.885469	0.254387	0.530377	0.811626	insig
C5H4N4O2	Xanthine	Nucleotides and derivatives	Nucleotides and derivatives	69-89-6	375891	174755	215639	255137	208033	190279	0.335949	0.60934	0.776136	0.229807	insig
C10H12N4O6	Xanthosine	Nucleotides and derivatives	Nucleotides and derivatives	146-80-5	5.1873e+06	2.33642e+06	4.17032e+06	2.44691e+06	2.60973e+06	2.70827e+06	0.981776	0.256365	0.53145	0.590735	insig
C12H17N5O5	2-(Dimethylamino)guanosine*	Nucleotides and derivatives	Nucleotides and derivatives	2140-67-2	1.83205e+06	911301	1.44943e+06	552037	659811	752248	1.40697	0.102515	0.459558	1.09404	up
C5H5N5	Adenine	Nucleotides and derivatives	Nucleotides and derivatives	73-24-5	2.06318e+06	1.91698e+06	2.46113e+06	635307	620567	708527	1.63573	0.0100741	0.270345	1.71326	up
C5H4N4O	Allopurinol	Nucleotides and derivatives	Nucleotides and derivatives	315-30-0	1.21781e+06	626860	1.02328e+06	398194	460512	416058	1.45721	0.090931	0.442843	1.16979	up
C9H7N7O2S	Azathioprine	Nucleotides and derivatives	Nucleotides and derivatives	446-86-6	285184	129863	255067	25515.9	31929.5	27309.1	1.5979	0.0543674	0.392594	2.98304	up
C10H13N5O5	Guanosine	Nucleotides and derivatives	Nucleotides and derivatives	118-00-3	1.01344e+07	8.85721e+06	8.96566e+06	3.66249e+06	3.53063e+06	3.96214e+06	1.63626	0.00281608	0.181119	1.3255	up
C12H17N5O5	N6-(2-Hydroxyethyl)adenosine*	Nucleotides and derivatives	Nucleotides and derivatives	4338-48-1	1.75695e+06	840740	1.3171e+06	472283	626432	691949	1.38887	0.108392	0.462692	1.12844	up
C11H15N5O4	N6-methyladenosine	Nucleotides and derivatives	Nucleotides and derivatives	1867-73-8	800349	479843	613629	164385	163398	208290	1.59214	0.0368226	0.363286	1.8208	up
C15H21N5O4	Riboprine	Nucleotides and derivatives	Nucleotides and derivatives	7724-76-7	41029.3	65264.8	37626	18332.5	22075.5	23576.1	1.49585	0.08778	0.442843	1.16948	up
C11H15N2O8P	β-Nicotinamide mononucleotide	Nucleotides and derivatives	Nucleotides and derivatives	1094-61-7	1.01285e+07	7.77084e+06	8.31208e+06	417035	672344	463535	1.63766	0.00690427	0.261137	4.07715	up
C9H12N2O6	β-Pseudouridine	Nucleotides and derivatives	Nucleotides and derivatives	1445-07-4	210993	152152	189488	58134	49641.4	76057.9	1.58851	0.00917099	0.261137	1.58792	up
C26H28O14	Isovitexin-2''-O-xyloside	Flavonoids	Flavones	-	239858	210561	228637	284325	671585	671585	1.3137	0.133402	0.477366	-1.26105	down
C17H14O6	3-O-Acetylpinobanksin	Flavonoids	Flavanonols	52117-69-8	50178.4	49326.5	111274	169445	81741.8	174080	1.15118	0.130093	0.477366	-1.01264	down
C15H10O6	2'-Hydroxygenistein*	Flavonoids	Isoflavones	1156-78-1	4.0993e+06	2.50078e+06	2.67283e+06	1.91879e+06	2.05774e+06	2.4907e+06	1.15559	0.198711	0.506597	0.519875	insig
C15H12O6	2-Hydroxy-2,3-dihydrogenistein*	Flavonoids	Isoflavones	-	430773	348057	407920	417553	381847	507765	0.653224	0.42875	0.655053	-0.139426	insig
C24H22O13	6''-O-Malonylgenistin	Flavonoids	Isoflavones	51011-05-3	2.17793e+07	1.30495e+07	1.70859e+07	1.21602e+07	1.42252e+07	1.49808e+07	0.902881	0.296375	0.552951	0.32769	insig
C17H14O6	7-O-Methyltectorigenin; 4',5-Dihydroxy-6,7-Dimethoxyisoflavone*	Flavonoids	Isoflavones	1096-58-8	1.52219e+07	8.41135e+06	1.10677e+07	8.42318e+06	8.93899e+06	1.01142e+07	0.820216	0.348111	0.590982	0.336785	insig
C16H12O6	Aracarpene 2*	Flavonoids	Isoflavones	-	1.96887e+06	1.54357e+06	1.60912e+06	1.55735e+06	1.37613e+06	1.71485e+06	0.709838	0.396138	0.625331	0.13987	insig
C16H14O6	Ferreirin	Flavonoids	Isoflavones	32898-79-6	66923.6	54719.1	53817.7	36690.4	44353.7	48396.4	1.35818	0.0502842	0.389355	0.438857	insig
C22H22O9	Formononetin-7-O-glucoside (Ononin)	Flavonoids	Isoflavones	486-62-4	112720	120764	239996	265619	123854	186268	0.504748	0.588949	0.762569	-0.282115	insig
C15H10O5	Genistein*	Flavonoids	Isoflavones	446-72-0	1.76478e+06	944838	1.11037e+06	860433	1.01252e+06	1.10734e+06	0.780554	0.38117	0.613568	0.35811	insig
C27H30O14	Genistein-7-O-galactoside-rhamnose*	Flavonoids	Isoflavones	-	1.35479e+06	762258	762436	712357	805997	889477	0.545929	0.513111	0.711887	0.258077	insig
C21H20O10	Genistein-8-C-glucoside	Flavonoids	Isoflavones	66026-80-0	1.50983e+07	8.26332e+06	1.22987e+07	6.50815e+06	8.07827e+06	7.18721e+06	1.28371	0.138691	0.477366	0.711736	insig
C26H28O14	Genistein-8-C-glucoside-O-apiosyl	Flavonoids	Isoflavones	-	5.68827e+06	3.44322e+06	4.70496e+06	3.49948e+06	2.35833e+06	2.17367e+06	1.28736	0.0770916	0.418345	0.784736	insig
C18H16O8	Irigenin*	Flavonoids	Isoflavones	548-76-5	6.23099e+06	3.77831e+06	4.15495e+06	3.01589e+06	3.44707e+06	3.83852e+06	1.09268	0.228043	0.524777	0.459401	insig
C16H12O7	Irilin D	Flavonoids	Isoflavones	204590-67-0	3.48977e+06	1.69655e+06	2.29608e+06	1.50521e+06	1.45524e+06	2.06955e+06	1.0068	0.257329	0.531736	0.572945	insig
C17H14O7	Iristectorigenin B	Flavonoids	Isoflavones	39012-01-6	1.35545e+07	9.40151e+06	1.15701e+07	9.20492e+06	8.84361e+06	1.20031e+07	0.723288	0.39496	0.624984	0.20024	insig
C16H12O5	Prunetin (5,4'-Dihydroxy-7-methoxyisoflavone)	Flavonoids	Isoflavones	552-59-0	4.24152e+06	2174566	2.5414e+06	1.29768e+06	1.79402e+06	1.88011e+06	1.26858	0.164582	0.493989	0.849323	insig
C17H14O5	Pterocarpine	Flavonoids	Isoflavones	524-97-0	17495.6	11356	12359.9	6690.54	8265.06	9068.18	1.41468	0.0807751	0.427671	0.778583	insig
C21H20O10	Sophoricoside*	Flavonoids	Isoflavones	152-95-4	2.03876e+07	1.32115e+07	1.75736e+07	8.67892e+06	6.78658e+06	1.12087e+07	1.42391	0.0383756	0.363286	0.939931	insig
C36H28O15	Amentoflavone-7''-O-glucoside	Flavonoids	Biflavones	-	814063	744986	710696	1.00911e+06	1.07428e+06	1.2329e+06	1.53445	0.0203668	0.335895	-0.547043	insig
C18H18O7	1,2,3,6,7-Pentamethoxyxanthone	Flavonoids	Other Flavonoids	-	1.24874e+07	8.29946e+06	1.0298e+07	8.08401e+06	8.86526e+06	8.77579e+06	0.963675	0.275637	0.539434	0.273038	insig
C15H10O7	1,2,3,7,8-pentahydroxy-6-methylanthracene-9,10-dione	Flavonoids	Other Flavonoids	-	253155	215760	387665	190867	153246	215226	1.18188	0.190011	0.50272	0.614861	insig
C15H10O7	1,2,4,5,8-pentahydroxy-6-methylanthracene-9,10-dione*	Flavonoids	Other Flavonoids	-	139356	102073	120140	95588.2	85738.2	106259	1.17989	0.135138	0.477366	0.330278	insig
C15H10O7	1,2,5,7,8-pentahydroxy-3-methylanthracene-9,10-dione	Flavonoids	Other Flavonoids	-	686724	563552	855129	653836	570057	637257	0.660977	0.440666	0.664049	0.177903	insig
C15H12O4	1,8-dihydroxy-2,6-dimethylxanthen-9-one	Flavonoids	Other Flavonoids	-	574517	707795	443749	453640	1.04324e+06	730647	0.581832	0.441273	0.664453	-0.367959	insig
C19H12O7	12α-Hydroxydolineone	Flavonoids	Other Flavonoids	-	76056.6	56449.6	70147	92421.6	77841.3	71974.7	1.04329	0.191743	0.502884	-0.25741	insig
C18H20O5	3',7-dihydroxy-5',5-dimethoxy-8-methylflavane*	Flavonoids	Other Flavonoids	-	72836.2	25092	43340.3	31595.5	36478.5	41028.6	0.42776	0.523409	0.722083	0.372754	insig
C23H26O11	3,9-dihydroeucomnalin glucoside*	Flavonoids	Other Flavonoids	-	6.77723e+06	3.36838e+06	4.03486e+06	2.44892e+06	2.34529e+06	4.19093e+06	1.0326	0.240362	0.524777	0.658292	insig
C17H14O6	4,6-Dihydroxy-2-(4-Hydroxy-3-Methoxybenzylidene)-7-Methylbenzofuran-3(2h)-One*	Flavonoids	Other Flavonoids	-	1.25108e+06	613138	788270	514214	544114	609209	1.14927	0.224758	0.524777	0.669624	insig
C16H12O7	4,8,10-trihydroxy-2-methoxy-1h,2h-furo[3,2-a]xanthen-11-one*	Flavonoids	Other Flavonoids	-	1.70071e+06	755918	1.11841e+06	634259	704174	875887	1.0746	0.236976	0.524777	0.691095	insig
C20H20O11	4-(beta-D-Glucopyranosyl)-7-methoxy-1,3,6-trihydroxy-9H-xanthene-9-one*	Flavonoids	Other Flavonoids	-	684915	492823	713865	623748	681706	804899	0.617738	0.454576	0.672594	-0.157876	insig
C14H10O4	5-hydroxy-2-methoxyxanthen-9-one	Flavonoids	Other Flavonoids	141766-17-8	552767	421454	415990	366160	430433	514715	0.368501	0.693455	0.825185	0.0842965	insig
C21H20O7	5-hydroxy-7,9,10-trimethoxy-2,2-dimethyl-1,11-dioxatetracen-6-one	Flavonoids	Other Flavonoids	-	271426	120477	207055	121829	110912	151490	1.01177	0.239043	0.524777	0.640481	insig
C15H12O6	6,7-dihydroxy-1,3-dimethoxyxanthen-9-one	Flavonoids	Other Flavonoids	-	2.30335e+07	1.84596e+07	2.10332e+07	1.87109e+07	1.66583e+07	2.40714e+07	0.386843	0.714334	0.83632	0.0730148	insig
C16H12O6	6-Demethoxy-4'-O-methylcapillarisin*	Flavonoids	Other Flavonoids	61854-35-1	3.67314e+06	2.04819e+06	2.4834e+06	2.1523e+06	2.20733e+06	2.75019e+06	0.494681	0.541559	0.735214	0.206644	insig
C20H20O11	Swertianolin*	Flavonoids	Other Flavonoids	-	684915	492823	713865	623748	681706	804899	0.617738	0.454576	0.672594	-0.157876	insig
C13H8O2	Xanthone	Flavonoids	Other Flavonoids	90-47-1	432868	287534	329726	250363	206852	314352	1.10477	0.163278	0.493989	0.444703	insig
C21H20O6	β-Anhydroicaritin	Flavonoids	Other Flavonoids	38226-86-7	1.72993e+06	823285	1.27196e+06	1.01216e+06	920877	894936	0.820891	0.331371	0.575904	0.435759	insig
C15H14O6	Catechin	Flavonoids	Flavanols	154-23-4	84677.8	33340	48179.3	13313.1	52309.6	34134.3	0.861766	0.312871	0.56334	0.736404	insig
C15H14O6	Epicatechin	Flavonoids	Flavanols	490-46-0	50794.6	47640.1	18331.3	47552.3	28298.4	61027.3	0.423426	0.658014	0.806107	-0.229272	insig
C22H18O10	Epicatechin gallate*	Flavonoids	Flavanols	1257-08-5	74598.7	70391.3	225185	72416.3	105434	100638	0.325437	0.611885	0.778365	0.410587	insig
C21H24O11	Epicatechin glucoside	Flavonoids	Flavanols	-	91872.5	76134.7	71055.5	44001.7	102561	64015.3	0.563845	0.645738	0.800127	0.183031	insig
C15H14O7	Epigallocatechin	Flavonoids	Flavanols	970-74-1	184336	756746	686691	777721	769831	694495	0.759999	0.373726	0.606403	-0.461917	insig
C22H18O11	Epigallocatechin-3-O-gallate*	Flavonoids	Flavanols	989-51-5	111223	145496	114150	166047	156001	164782	1.39412	0.062267	0.399427	-0.392506	insig
C15H14O7	Gallocatechin	Flavonoids	Flavanols	970-73-0	214414	191128	208030	171561	176379	154763	1.44508	0.0181059	0.33229	0.28753	insig
C22H18O11	Gallocatechin 3-O-gallate*	Flavonoids	Flavanols	5127-64-0	115070	150868	141864	138446	171902	173278	0.978673	0.182099	0.50171	-0.246024	insig
C30H26O14	Gallocatechin-(4α→8)-gallocatechin	Flavonoids	Flavanols	-	904454	951435	1.38742e+06	873189	811986	661801	1.15354	0.181901	0.50171	0.466665	insig
C28H32O16	3'-methoxyquercetin-3-O-L-rhamnosyl(1→2)-glucopyranoside*	Flavonoids	Flavonols	-	611217	254944	187103	471443	36675	51680	0.871989	0.444362	0.665017	0.911887	insig
C29H34O18	3,3',5,7-Tetrahydroxy-4',6-Dimethoxyflavone-7-O-Gentiobioside; (Laciniatin-7-O-Gentiobioside)	Flavonoids	Flavonols	-	18356420	8047945	3.75159e+06	4.63044e+06	4.59634e+06	4.12217e+06	0.89079	0.325236	0.57118	1.17572	insig
C17H14O7	3,5,3'-Trihydroxy-7,4'-dimethoxyflavone (Ombuin)	Flavonoids	Flavonols	529-40-8	5.84409e+06	4.08789e+06	4.03199e+06	3.44641e+06	3.32324e+06	4.5573e+06	0.89921	0.294545	0.552951	0.301951	insig
C17H14O6	3,5-Dihydroxy-7,4'-dimethoxyflavone	Flavonoids	Flavonols	15486-33-6	1.49162e+06	881676	1.01791e+06	691302	743570	816524	1.25213	0.17202	0.499333	0.590976	insig
C16H12O6	3-Methylkaempferol	Flavonoids	Flavonols	1592-70-7	657793	383318	493168	313625	366979	366961	1.21497	0.173885	0.499333	0.55052	insig
C16H12O7	3-O-Methylquercetin	Flavonoids	Flavonols	1486-70-0	135321	65778.4	93037.9	91275.7	81455.8	109726	0.0119656	0.871371	0.930679	0.0584559	insig
C17H14O6	5,4'-Dihydroxy-3,7-dimethoxyflavone(Kumatakenin)*	Flavonoids	Flavonols	3301-49-3	2.39601e+07	1.58029e+07	1.60039e+07	1.21004e+07	1.15799e+07	1.43321e+07	1.26738	0.149101	0.48739	0.55294	insig
C20H20O8	5-Hydroxyauranetin	Flavonoids	Flavonols	50439-46-8	5.25137e+06	2.52262e+06	3.5823e+06	2.04888e+06	2.83264e+06	2.651e+06	1.0336	0.245461	0.525892	0.592286	insig
C22H22O11	6-C-MethylKaempferol-3-glucoside*	Flavonoids	Flavonols	-	3.0378e+07	1.73761e+07	2.26546e+07	1.29661e+07	1.45218e+07	1.72667e+07	1.26797	0.141351	0.477366	0.653717	insig
C27H30O17	6-Hydroxykaempferol-3,6-O-Diglucoside	Flavonoids	Flavonols	-	343633	217313	371417	166892	330390	280092	0.597122	0.488066	0.696373	0.262281	insig
C33H40O21	6-Hydroxykaempferol-3-O-rutinoside-6-O-glucoside	Flavonoids	Flavonols	-	118372	73143.8	77812.9	33696.5	56503.7	73496.8	1.15635	0.131793	0.477366	0.71834	insig
C21H20O12	6-Hydroxykaempferol-7-O-glucoside	Flavonoids	Flavonols	-	9473495	4918520	6256190	4899550	2.0972e+06	6597775	0.86265	0.280123	0.542791	0.60299	insig
C17H14O8	Axillarin (3,6-Dimethoxyquercetagetin)*	Flavonoids	Flavonols	5188-73-8	64214.7	50656.5	108802	118638	121325	66669.2	0.810294	0.330695	0.575904	-0.455115	insig
C16H12O7	Azaleatin (5-O-Methylquercetin)	Flavonoids	Flavonols	529-51-1	1.84674e+06	1.23661e+06	908887	1.24663e+06	1.62551e+06	1.69202e+06	0.576132	0.580144	0.758127	-0.193151	insig
C23H24O12	Flavoyadorinin A*	Flavonoids	Flavonols	-	2.58797e+07	17289130	1.9418e+07	1.3413e+07	1.54667e+07	1.56447e+07	1.29175	0.136745	0.477366	0.491264	insig
C15H10O5	Galangin (3,5,7-Trihydroxyflavone)	Flavonoids	Flavonols	548-83-4	1.7656e+06	1.20906e+06	1.27474e+06	1.06704e+06	1.17974e+06	1.21123e+06	1.00379	0.269108	0.532932	0.297315	insig
C21H20O10	Galangin-7-O-glucoside	Flavonoids	Flavonols	-	919732	786260	1.04119e+06	414321	590258	745453	1.31534	0.0549052	0.392594	0.650571	insig
C21H20O13	Gossypetin-3-O-glucoside*	Flavonoids	Flavonols	-	1027030	338824	379636	377170	211800	495865	0.681065	0.43358	0.658948	0.686157	insig
C21H20O12	Gossypetin-7-O-rhamnoside; Rhodiolgin	Flavonoids	Flavonols	94696-39-6	697918	570227	830750	985162	1.34165e+06	1.59982e+06	1.40619	0.0594093	0.397034	-0.903663	insig
C25H24O15	Isorhamnetin-3-O-(6''-malonyl)glucoside*	Flavonoids	Flavonols	-	2.51526e+06	1.16057e+06	2.61246e+06	1.56266e+06	2024290	772674	0.700621	0.343517	0.586704	0.528464	insig
C22H22O12	Isorhamnetin-3-O-Glucoside*	Flavonoids	Flavonols	5041-82-7	7.21616e+06	4.50923e+06	6.07749e+06	5.13012e+06	5.75348e+06	5.20712e+06	0.459254	0.546393	0.737179	0.145882	insig
C21H20O11	Isorhamnetin-3-O-arabinoside	Flavonoids	Flavonols	-	245035	112861	148200	93746.4	74069.4	108915	1.21745	0.186831	0.50272	0.870928	insig
C28H32O16	Isorhamnetin-3-O-neohesperidoside*	Flavonoids	Flavonols	55033-90-4	611217	254944	187103	471443	36675	51680	0.871989	0.444362	0.665017	0.911887	insig
C28H32O16	Isorhamnetin-3-O-rutinoside	Flavonoids	Flavonols	604-80-8	236611	114692	218628	77157	150120	170416	0.814834	0.297391	0.553337	0.51913	insig
C28H32O17	Isorhamnetin-3-O-sophoroside	Flavonoids	Flavonols	-	8075.61	7355.88	12189.2	15005	14137.2	6375.19	0.537381	0.460129	0.679783	-0.362778	insig
C22H22O12	Isorhamnetin-7-O-glucoside (Brassicin)*	Flavonoids	Flavonols	6743-96-0	9.65833e+06	5.72628e+06	5.92154e+06	5.40525e+06	4.96e+06	6.35112e+06	0.830067	0.355397	0.595883	0.350009	insig
C22H24O10	Isosakuranetin-7-O-glucoside (Isosakuranin)	Flavonoids	Flavonols	491-69-0	1.0252e+06	654729	604328	292532	623485	713853	0.856117	0.30245	0.556402	0.486965	insig
C16H12O6	Kaempferide (3,5,7-Trihydroxy-4'-methoxyflavone)*	Flavonoids	Flavonols	491-54-3	392040	311815	376231	160010	230762	275239	1.3763	0.0334921	0.361293	0.697527	insig
C15H10O6	Kaempferol (3,5,7,4'-Tetrahydroxyflavone)	Flavonoids	Flavonols	520-18-3	246251	152794	181517	117479	155755	170866	0.97958	0.243685	0.524777	0.386566	insig
C27H30O16	Kaempferol-3,7-O-diglucoside	Flavonoids	Flavonols	25615-14-9	1.58577e+07	1.07329e+07	1.38157e+07	7.48061e+06	9.52856e+06	1.09481e+07	1.26024	0.091373	0.443069	0.531357	insig
C23H20O13	Kaempferol-3-O-(2''-O-acetyl)glucuronide	Flavonoids	Flavonols	-	127848	93228.1	125713	132727	59381.5	131057	0.342103	0.787984	0.890231	0.101785	insig
C23H22O12	Kaempferol-3-O-(6''-O-acetyl)glucoside	Flavonoids	Flavonols	-	725676	377348	632448	603862	712210	598888	0.508045	0.632652	0.791421	-0.141986	insig
C24H22O14	Kaempferol-3-O-(6''-malonyl)galactoside*	Flavonoids	Flavonols	-	1.17231e+07	6.10647e+06	9.63622e+06	6.81145e+06	8.68213e+06	1.26178e+07	0.0594585	0.932015	0.96318	-0.0335165	insig
C24H22O14	Kaempferol-3-O-(6''-malonyl)glucoside*	Flavonoids	Flavonols	81149-02-2	2.76327e+06	1.4492e+06	2.04356e+06	1.44761e+06	1.70076e+06	1.46272e+06	0.941621	0.2838	0.546208	0.440141	insig
C21H20O11	Kaempferol-3-O-galactoside (Trifolin)*	Flavonoids	Flavonols	23627-87-4	1.061e+07	1.07622e+07	9.62693e+06	1.30102e+07	9.54459e+06	1.20563e+07	0.777524	0.366448	0.605288	-0.159007	insig
C21H18O12	Kaempferol-3-O-glucuronide*	Flavonoids	Flavonols	22688-78-4	1.5235e+07	8.66553e+06	1.22493e+07	8.87305e+06	9.60657e+06	8.12309e+06	1.03589	0.232247	0.524777	0.442417	insig
C27H30O15	Kaempferol-3-O-neohesperidoside*	Flavonoids	Flavonols	32602-81-6	1.78434e+07	1.75858e+07	2.54322e+07	1.61228e+07	1.05654e+07	1.664e+07	1.11657	0.149555	0.487484	0.49022	insig
C33H40O20	Kaempferol-3-O-neohesperidoside-7-O-glucoside	Flavonoids	Flavonols	-	122446	82071.4	96474.3	106188	128009	133507	0.998698	0.206743	0.508805	-0.288817	insig
C27H30O15	Kaempferol-3-O-robinobioside(Biorobin)*	Flavonoids	Flavonols	17297-56-2	2.90999e+07	1.40201e+07	2.46123e+07	1.5169e+07	4379680	1.74356e+07	0.96885	0.16449	0.493989	0.87293	insig
C33H40O19	Kaempferol-3-O-robinoside-7-O-rhamnoside (Robinin)	Flavonoids	Flavonols	301-19-9	223999	143083	184759	97303.8	175053	127668	1.02507	0.194741	0.504626	0.46416	insig
C27H30O15	Kaempferol-3-O-rutinoside(Nicotiflorin)	Flavonoids	Flavonols	17650-84-9	425640	126121	220796	298650	132750	347095	0.101519	0.986537	0.990075	-0.0110463	insig
C26H28O15	Kaempferol-3-O-sambubioside	Flavonoids	Flavonols	27661-51-4	2.16896e+07	1.57246e+07	2.01058e+07	1.19459e+07	1.015e+07	1.23072e+07	1.5007	0.0367376	0.363286	0.741523	insig
C27H30O16	Kaempferol-3-O-sophoroside	Flavonoids	Flavonols	19895-95-5	3.61969e+06	4.09927e+06	2.70416e+06	3.06731e+06	3.36606e+06	3.81286e+06	0.0437102	0.906633	0.950657	0.0246931	insig
C21H20O11	Kaempferol-4'-O-glucoside*	Flavonoids	Flavonols	52222-74-9	2.69928e+06	1.6165e+06	1.76573e+06	1.42947e+06	1.37824e+06	1.73555e+06	1.00748	0.265981	0.532777	0.420699	insig
C21H20O11	Kaempferol-7-O-glucoside*	Flavonoids	Flavonols	16290-07-6	1.1075e+07	1.30485e+07	1.27781e+07	1.34678e+07	1.44809e+07	1.34294e+07	1.16068	0.121501	0.468492	-0.165184	insig
C21H18O12	Kaempferol-7-O-glucuronide*	Flavonoids	Flavonols	-	1.50516e+07	9.44142e+06	1.12762e+07	7.95095e+06	9.5691e+06	8.0081e+06	1.20186	0.165881	0.494612	0.486627	insig
C22H22O13	Laricitrin-3-O-glucoside*	Flavonoids	Flavonols	39986-90-8	983390	1.17818e+06	556090	397225	1.09681e+06	755335	0.489247	0.598359	0.769122	0.272844	insig
C17H14O8	Limocitrin (5,7,4'-trihydroxy-8,3'-dimethoxyflavone)	Flavonoids	Flavonols	489-33-8	4.86667e+06	3.55179e+06	2.98456e+06	3.12164e+06	2.49621e+06	3.66819e+06	0.774174	0.351937	0.593205	0.296281	insig
C23H24O13	Limocitrin-3-O-galactoside*	Flavonoids	Flavonols	-	6.45692e+06	6.61186e+06	7.94051e+06	4.25412e+06	1183235	7349990	0.932078	0.260301	0.531998	0.716311	insig
C23H24O13	Limocitrin-7-O-glucoside*	Flavonoids	Flavonols	-	23312235	4329855	9272550	5085920	5180925	5013415	0.90357	0.332321	0.576121	1.27252	insig
C15H10O7	Morin*	Flavonoids	Flavonols	480-16-0	146086	100269	118600	96925.9	97069	105140	1.05201	0.238249	0.524777	0.286919	insig
C15H10O8	Myricetin	Flavonoids	Flavonols	529-44-2	43722	65931.9	56375.6	40110.1	35435.4	54554.1	0.974023	0.238349	0.524777	0.351824	insig
C21H20O13	Myricetin-3-O-β-D-glucoside*	Flavonoids	Flavonols	19833-12-6	737302	497157	609712	346718	437407	392039	1.41521	0.0703537	0.406557	0.648883	insig
C16H12O8	Patuletin (Quercetagetin-6-methyl ether)	Flavonoids	Flavonols	519-96-0	843165	549886	473646	381312	353932	501879	1.14034	0.195019	0.50468	0.593498	insig
C22H22O13	Patuletin-3-O-glucoside*	Flavonoids	Flavonols	-	983390	1.17818e+06	556090	397225	1.09681e+06	755335	0.489247	0.598359	0.769122	0.272844	insig
C23H24O12	Prudomenin*	Flavonoids	Flavonols	-	3.27628e+07	16279670	2.26086e+07	1.31854e+07	1.54712e+07	1.87124e+07	1.07048	0.228253	0.524777	0.597045	insig
C17H14O8	Quercetagetin-3,4'-Dimethyl Ether*	Flavonoids	Flavonols	-	64214.7	50656.5	108802	118638	121325	66669.2	0.810294	0.330695	0.575904	-0.455115	insig
C19H18O8	Quercetagetin-3,7,3',4'-Tetramethyl Ether	Flavonoids	Flavonols	63296-15-1	35576	23959.1	23241.7	17311.4	23121.3	18254.5	1.16608	0.171656	0.499333	0.496179	insig
C16H12O8	Quercetagetin-3-Methyl Ether	Flavonoids	Flavonols	64190-88-1	953161	769282	564572	509515	612542	771042	0.704006	0.394573	0.624984	0.272716	insig
C16H12O8	Quercetagetin-4'-Methyl Ether	Flavonoids	Flavonols	-	167843	76935.4	76681.8	72380.1	78556.1	90820.3	0.604806	0.474851	0.686518	0.411085	insig
C15H10O7	Quercetin	Flavonoids	Flavonols	117-39-5	184677	88825	96131.7	78505.3	67675.7	60827.2	1.18769	0.218103	0.519155	0.836409	insig
C17H14O7	Quercetin-3',4'-dimethyl ether	Flavonoids	Flavonols	3306-29-4	104747	105045	101710	64452	90860.5	49185.6	1.28635	0.0983013	0.453734	0.607155	insig
C17H14O7	Quercetin-3,3'-dimethyl ether	Flavonoids	Flavonols	4382-17-6	528230	398753	477115	348479	379245	445147	1.05841	0.18323	0.50171	0.259598	insig
C27H30O17	Quercetin-3-O-(2''-O-galactosyl)glucoside	Flavonoids	Flavonols	56782-99-1	222974	48345	36195.1	101710	130235	155214	0.727027	0.707126	0.832488	-0.332276	insig
C27H30O17	Quercetin-3-O-(4''-glucosyl)glucoside; Meratin*	Flavonoids	Flavonols	27215-04-9	42691.5	13299.3	19079.8	5103.85	6264.72	57352.4	0.56833	0.920108	0.95689	0.127497	insig
C23H22O13	Quercetin-3-O-(6''-O-acetyl)galactoside	Flavonoids	Flavonols	-	28082.9	33340	61685	46680	65684.6	28107.3	0.312813	0.720187	0.839496	-0.190359	insig
C15H10O10S	Quercetin-3-O-Sulfonate	Flavonoids	Flavonols	60889-05-6	14818.4	5291.13	16111.1	9206.74	15542.8	13206.2	0.266609	0.890749	0.942212	-0.0675072	insig
C21H20O12	Quercetin-3-O-alloside; Isohyperoside*	Flavonoids	Flavonols	35589-21-0	3.11102e+06	1.95953e+06	2.34444e+06	1.47207e+06	1.85631e+06	1.82886e+06	1.24043	0.144848	0.481826	0.523843	insig
C26H28O16	Quercetin-3-O-apiosyl(1→2)galactoside	Flavonoids	Flavonols	-	193470	60548.3	61406.5	161765	85030	131735	0.585728	0.6998	0.829345	-0.263112	insig
C20H18O11	Quercetin-3-O-arabinoside	Flavonoids	Flavonols	22255-13-6	15005	6182.27	10005	8825.74	9249.43	6112.55	0.531234	0.465473	0.683365	0.366913	insig
C21H20O12	Quercetin-3-O-galactoside (Hyperin)	Flavonoids	Flavonols	482-36-0	60089.3	45629.9	55309.3	37405.3	41466.7	54264.4	0.979343	0.235272	0.524777	0.27441	insig
C21H20O12	Quercetin-3-O-glucoside (Isoquercitrin)*	Flavonoids	Flavonols	482-35-9	8.4809e+06	4.5392e+06	5.27619e+06	4.64802e+06	4711216	5.44038e+06	0.674195	0.438325	0.661539	0.305992	insig
C27H30O16	Quercetin-3-O-robinobioside	Flavonoids	Flavonols	52525-35-6	1.00783e+06	663575	906744	1654560	1.05094e+06	1.14827e+06	1.22343	0.13724	0.477366	-0.579933	insig
C27H30O16	Quercetin-3-O-rutinoside (Rutin)*	Flavonoids	Flavonols	153-18-4	696705	1787825	744583	2508575	341349	324444	0.396579	0.983438	0.987977	0.0246683	insig
C27H30O17	Quercetin-3-O-sophoroside (Baimaside)	Flavonoids	Flavonols	18609-17-1	442990	209840	287713	299291	281093	319888	0.0220911	0.863761	0.925661	0.0631317	insig
C21H20O12	Quercetin-4'-O-glucoside (Spiraeoside)	Flavonoids	Flavonols	20229-56-5	1.17742e+06	882436	945758	885348	995541	997324	0.313139	0.694584	0.825185	0.0624844	insig
C21H18O13	Quercetin-4'-O-glucuronide*	Flavonoids	Flavonols	201463-36-7	215889	210045	140092	147803	94567.7	165498	0.989485	0.179873	0.50124	0.472766	insig
C21H20O12	Quercetin-5-O-β-D-glucoside*	Flavonoids	Flavonols	-	7.76749e+06	4.54785e+06	5.75929e+06	3.96655e+06	4.67456e+06	5.57108e+06	0.872892	0.308679	0.559909	0.346837	insig
C24H22O15	Quercetin-7-O-(6''-malonyl)glucoside	Flavonoids	Flavonols	98767-37-4	2.28942e+06	1.27472e+06	1.78226e+06	1.17592e+06	1.25715e+06	1.46377e+06	1.03531	0.236151	0.524777	0.456266	insig
C21H20O12	Quercetin-7-O-glucoside	Flavonoids	Flavonols	491-50-9	963238	799146	830181	808271	978159	919331	0.418167	0.622355	0.785562	-0.0616544	insig
C27H30O16	Quercetin-7-O-rutinoside*	Flavonoids	Flavonols	147714-62-3	696705	1787825	744583	2508575	341349	324444	0.396579	0.983438	0.987977	0.0246683	insig
C22H22O12	Rhamnetin-3-O-Glucoside*	Flavonoids	Flavonols	27875-34-9	6.03123e+06	3.58578e+06	5.49854e+06	3.16184e+06	2.32202e+06	2.99632e+06	1.36669	0.0837399	0.433985	0.833867	insig
C28H32O16	Sexangularetin-3-O-glucoside-7-O-rhamnoside*	Flavonoids	Flavonols	-	1110990	376499	290755	112913	341505	752326	0.561619	0.587346	0.761489	0.559334	insig
C23H24O13	Syringetin-3-O-glucoside*	Flavonoids	Flavonols	40039-49-4	1.16803e+07	6.35107e+06	5.3578e+06	3.9102e+06	6.97519e+06	4.1721e+06	0.931039	0.296657	0.552951	0.635362	insig
C23H24O13	Syringetin-7-O-glucoside*	Flavonoids	Flavonols	-	7.92737e+06	5.4356e+06	6.7857e+06	5.68819e+06	5.07819e+06	6.45188e+06	0.825116	0.317613	0.566371	0.226745	insig
C17H14O6	Tupichinol E*	Flavonoids	Flavonols	-	2.89714e+07	1.49001e+07	1.98114e+07	1.28664e+07	13402225	1.55626e+07	1.13824	0.216036	0.517376	0.606325	insig
C17H14O7	2',5,5'-Trihydroxy-7,8-dimethoxyflavone; Rehderianin I	Flavonoids	Flavones	90965-30-3	1.01769e+07	5.84487e+06	8.36459e+06	7.20273e+06	7.75303e+06	9.23841e+06	0.048979	0.966368	0.979874	0.0114164	insig
C15H10O5	3',4',7-Trihydroxyflavone	Flavonoids	Flavones	2150-11-0	213657	121020	140265	147916	123845	166505	0.233345	0.720363	0.839496	0.115945	insig
C17H14O6	3',4'-Dihydroxy-7,5'-dimethoxyflavone*	Flavonoids	Flavones	-	1.68706e+07	8.04029e+06	1.18075e+07	9.06006e+06	8.94667e+06	1.15141e+07	0.600775	0.45229	0.671239	0.314771	insig
C22H24O12	3',5',5,7-Tetrahydroxy-4'-methoxyflavanone-3'-O-glucoside	Flavonoids	Flavones	-	782760	379856	177798	361121	360599	449264	0.0842056	0.782309	0.888946	0.194957	insig
C19H18O8	3',5-Dihydroxy-3,4',5',7-tetramethoxyflavone	Flavonoids	Flavones	14290-57-4	1.90452e+06	1.04902e+06	1.51559e+06	1.04551e+06	1.10839e+06	1.24987e+06	0.924472	0.285346	0.547638	0.39286	insig
C22H22O12	3'-O-Methyltricetin-7-O-glucoside	Flavonoids	Flavones	-	6.99379e+06	2.50281e+06	4.09109e+06	1.74787e+06	2.80283e+06	2.56581e+06	1.08942	0.238884	0.524777	0.933058	insig
C21H20O10	3'-hydroxyPuerarin	Flavonoids	Flavones	117060-54-5	75521.3	32995.8	46432.7	33499.8	48677.5	23136.9	0.805504	0.333212	0.576543	0.557101	insig
C15H10O6	3,5,7,2'-Tetrahydroxyflavone; Datiscetin	Flavonoids	Flavones	480-15-9	8.86942e+06	6.48098e+06	6.90763e+06	3.99612e+06	4.75278e+06	5.16683e+06	1.46523	0.0454957	0.369828	0.67761	insig
C18H16O8	4',5,7-Trihydroxy-3',3,6-Trimethoxyflavone (Jaceidin)	Flavonoids	Flavones	10173-01-0	7.62e+07	44088335	5.78177e+07	4.70328e+07	4.95441e+07	6.09949e+07	0.469496	0.554782	0.743289	0.176727	insig
C17H14O7	4',5,7-Trihydroxy-3',6-dimethoxyflavone (Jaceosidin)	Flavonoids	Flavones	18085-97-7	3.29576e+07	2.04337e+07	2.73407e+07	2.45948e+07	2.26318e+07	2.81763e+07	0.281362	0.687086	0.819813	0.0985235	insig
C17H14O6	4',5-Dihydroxy-3',5'-dimethoxyflavone	Flavonoids	Flavones	-	568566	312651	440738	253380	257778	295069	1.30453	0.14147	0.477366	0.713415	insig
C18H16O7	4',5-Dihydroxy-3,3',7-Trimethoxyflavone; Pachypodol*	Flavonoids	Flavones	33708-72-4	5.1933e+07	3.28865e+07	3.85696e+07	2.78071e+07	9.21244e+06	3.23874e+07	1.0436	0.121494	0.468492	0.830062	insig
C27H30O15	4'-O-Glucosylvitexin	Flavonoids	Flavones	38950-94-6	1.32251e+06	1.06562e+06	1.20702e+06	1.13087e+06	1.09974e+06	1.20267e+06	0.493365	0.555398	0.743289	0.0664617	insig
C17H14O6	5,2'-Dihydroxy-7,8-dimethoxyflavone	Flavonoids	Flavones	41060-16-6	255486	155313	159259	79730.4	120109	101183	1.38638	0.0984365	0.453734	0.921236	insig
C17H14O6	5,3'-Dihydroxy-7,4'-Dimethoxyflavone	Flavonoids	Flavones	32174-62-2	2.43967e+07	1.33725e+07	1.60937e+07	1.06402e+07	1.07192e+07	1.42021e+07	1.14866	0.199505	0.506597	0.598979	insig
C23H24O12	5,3'-dihydroxy-6,7,4'-trimethoxyflavone-8-O-β-D-glucoside*	Flavonoids	Flavones	-	3.12227e+07	1.50006e+07	1.90326e+07	8.76197e+06	1.53576e+07	1.85184e+07	0.943948	0.268822	0.532932	0.61397	insig
C17H14O8	5,6,3',4'-Tetrahydroxy-3,7-dimethoxyflavone	Flavonoids	Flavones	-	378840	103375	98834.7	69307.7	86663	193470	0.577322	0.503899	0.706613	0.733614	insig
C23H24O13	5,6,3',4'-Tetrahydroxy-3,7-dimethoxyflavone-6-O-glucoside*	Flavonoids	Flavones	-	8859075	5.07103e+06	5.97455e+06	3.6176e+06	2.52327e+06	4.51448e+06	1.30921	0.0963183	0.453734	0.901528	insig
C25H28O12	5,6,7,3',-Tetramethyl-4'-hydroxyflavone glucoside*	Flavonoids	Flavones	-	585872	327107	416359	348518	253339	462547	0.687849	0.416643	0.64573	0.320662	insig
C16H12O6	5,7,2'-Trihydroxy-8-methoxyflavone*	Flavonoids	Flavones	-	1.43213e+06	1.11827e+06	1.3179e+06	1.0509e+06	1.01877e+06	1.32525e+06	0.862588	0.303432	0.557526	0.188322	insig
C16H12O6	5,7,2'-Trihydroxy-8-methoxyflavone; Scutevulin*	Flavonoids	Flavones	80713-32-2	3.47745e+06	2.15559e+06	2.57334e+06	2.07825e+06	2.01708e+06	2.54912e+06	0.871128	0.315838	0.565047	0.304595	insig
C17H14O8	5,7,4',5'-Tetrahydro-3',6-dimethoxyflavone	Flavonoids	Flavones	-	1.40703e+07	9.20013e+06	1.09396e+07	9.00349e+06	9.42517e+06	9.99259e+06	0.914784	0.307126	0.559164	0.267452	insig
C16H12O6	5,7,8-Tetrahydroxy-6-methoxyflavone	Flavonoids	Flavones	-	561041	303898	323508	252076	245726	350807	0.930844	0.30459	0.557656	0.485907	insig
C18H16O7	5,7-Dihydroxy-3',4',5'-trimethoxyflavone	Flavonoids	Flavones	18103-42-9	906820	488205	534788	301448	339787	409375	1.32567	0.151185	0.487972	0.877234	insig
C24H26O13	5,8,3'-trihydroxy-6,7,4'-trimethoxyflavone-8-O-β-D-glucoside*	Flavonoids	Flavones	-	5.23523e+06	3.4617e+06	4.27687e+06	3.38058e+06	7.71082e+06	4.02381e+06	0.28684	0.660065	0.806816	-0.220399	insig
C20H20O8	5-Hydroxy-3,3',4',5',7-Pentamethoxyflavone	Flavonoids	Flavones	5084-19-5	1.01781e+07	5.11616e+06	7.14248e+06	4.36852e+06	5.25922e+06	5.48797e+06	1.07177	0.23539	0.524777	0.569814	insig
C19H18O7	5-Hydroxy-3,7,3',4'-tetramethoxyflavone (Retusin)*	Flavonoids	Flavones	1245-15-4	4.74096e+06	2.23633e+06	3.22703e+06	2.13186e+06	2.5578e+06	2.63308e+06	0.884691	0.316858	0.566041	0.478725	insig
C18H16O6	5-Hydroxy-4',6,7-trimethoxyflavone (Salvigenin)	Flavonoids	Flavones	19103-54-9	318306	162450	230949	162706	194293	187678	0.821311	0.341879	0.584852	0.385877	insig
C19H18O7	5-Hydroxy-6,7,3',4'-tetramethoxyflavone*	Flavonoids	Flavones	21763-80-4	4.23896e+06	2.10209e+06	2.91088e+06	2.14184e+06	2.35495e+06	2.66945e+06	0.751749	0.381159	0.613568	0.368538	insig
C19H18O5	5-Hydroxy-7,4'-dimethoxy-6,8-dimethylflavone; Eucalyptin	Flavonoids	Flavones	3122-88-1	40922.8	44541.8	42933.9	38059.4	31558.8	37560.7	1.34278	0.057781	0.39664	0.260608	insig
C25H28O12	5-Hydroxy-7,8,2',3'-Tetramethoxyflavone 5-Glucoside*	Flavonoids	Flavones	-	584381	505234	497555	598482	1.1797e+06	655026	1.07972	0.265586	0.532777	-0.616404	insig
C19H18O7	5-Hydroxy-7,8,2',6'-Tetramethoxyflavone (Altisin)	Flavonoids	Flavones	-	6.66037e+06	3.21339e+06	4.44852e+06	3.08871e+06	3.52633e+06	4.07325e+06	0.810351	0.352867	0.593751	0.422228	insig
C16H12O6	6,7,8-Tetrahydroxy-5-methoxyflavone*	Flavonoids	Flavones	-	3.33916e+06	2.22857e+06	2.7007e+06	1.91196e+06	1.97256e+06	2.44563e+06	1.12604	0.172749	0.499333	0.385376	insig
C16H12O4	6-Hydroxy-2'-methoxyflavone	Flavonoids	Flavones	61546-59-6	11831.5	7990.18	9525.05	9040.5	9986.18	9038.82	0.212239	0.743721	0.856022	0.0644015	insig
C20H20O8	6-Hydroxy-3',4',5,4',7-pentamethoxyflavone*	Flavonoids	Flavones	-	5.70479e+06	3.06727e+06	4.25438e+06	2.29523e+06	2.9647e+06	3.00947e+06	1.21198	0.164897	0.493989	0.655589	insig
C18H16O6	6-Hydroxy-5,7,4'-trimethoxyflavone	Flavonoids	Flavones	6938-19-8	140111	67794.3	84746.6	56329.6	61464.1	73554	1.05638	0.259167	0.531998	0.61299	insig
C15H10O7	6-Hydroxyluteolin	Flavonoids	Flavones	18003-33-3	124242	133089	128423	106971	107632	109844	1.60689	0.00924985	0.261137	0.249699	insig
C18H16O8	7,4',5'-Trihydroxy-3,5,3'-trimethoxyflavone	Flavonoids	Flavones	-	2.72327e+07	2.34868e+07	1.50147e+07	2.29046e+07	9.14279e+06	2.38958e+07	0.459224	0.616061	0.780636	0.232681	insig
C18H16O7	7,8-Dihydroxy-5,6,4'-trimethoxyflavone*	Flavonoids	Flavones	-	1.84732e+07	1.39262e+07	1.64777e+07	1.25563e+07	1.37992e+07	1.43237e+07	1.15983	0.162501	0.493989	0.264866	insig
C23H16O6	7-Benzyloxy-5-hydroxy-3',4'-methylenedioxyflavonoid	Flavonoids	Flavones	-	1.55634e+07	1.35713e+07	1.38267e+07	1.3085e+07	1.37917e+07	1.56643e+07	0.148893	0.894736	0.944915	0.0141884	insig
C19H18O7	7-Hydroxy-3,5,6,8-tetramethoxyflavone	Flavonoids	Flavones	-	178568	142606	224985	126199	75983.3	151133	1.13473	0.119583	0.468457	0.628367	insig
C16H12O5	Acacetin	Flavonoids	Flavones	480-44-4	4.13562e+06	2.66021e+06	3.15059e+06	1.67e+06	2.16659e+06	2.01774e+06	1.4283	0.0754145	0.416339	0.764673	insig
C22H22O10	Acacetin-7-O-galactoside	Flavonoids	Flavones	-	396737	449064	464402	558844	676107	841564	1.40735	0.0816325	0.429752	-0.664374	insig
C18H16O8	Acerosin	Flavonoids	Flavones	15835-74-2	808684	600714	578014	446036	412998	565464	1.24954	0.109321	0.46355	0.480437	insig
C21H20O9	Apigenin-4'-O-rhamnoside	Flavonoids	Flavones	133538-77-9	290353	153509	164823	94811	137842	142288	1.14056	0.210787	0.514878	0.699034	insig
C21H20O10	Apigenin-5-O-glucoside	Flavonoids	Flavones	28757-27-9	66458.5	148415	248555	32746.4	138405	68872.7	0.888757	0.304238	0.557533	0.949167	insig
C27H30O15	Apigenin-6,8-di-C-glucoside (Vicenin-2)	Flavonoids	Flavones	23666-13-9	1.95832e+06	1.6008e+06	1.36129e+06	1.03436e+06	1.65662e+06	1.65433e+06	0.579021	0.518193	0.717921	0.179315	insig
C26H28O14	Apigenin-6-C-(2''-glucosyl)arabinoside	Flavonoids	Flavones	-	2.53752e+06	1.58974e+06	1.80525e+06	972721	976164	1.21391e+06	1.46576	0.0751476	0.416339	0.907444	insig
C26H26O15	Apigenin-6-C-(2''-glucuronyl)xyloside	Flavonoids	Flavones	-	530653	127843	156714	66070.6	182847	167801	0.74382	0.415902	0.645092	0.968096	insig
C25H26O13	Apigenin-6-C-arabinoside-8-C-xyloside*	Flavonoids	Flavones	-	1.70599e+06	179634	592905	342080	271156	1.09047e+06	0.209354	0.655074	0.80457	0.540805	insig
C21H20O10	Apigenin-6-C-glucoside (Isovitexin)	Flavonoids	Flavones	38953-85-4	1.38708e+07	7.71046e+06	1.046e+07	5.72673e+06	6.88656e+06	7.96618e+06	1.21954	0.154521	0.490223	0.638724	insig
C25H26O13	Apigenin-6-C-xyloside-8-C-arabinoside	Flavonoids	Flavones	-	1992175	370908	1272330	686655	639833	924665	0.429259	0.429781	0.655053	0.691455	insig
C26H28O14	Apigenin-7-O-(2''-glucosyl)arabinoside	Flavonoids	Flavones	-	1.86026e+07	1.32562e+07	1.65849e+07	1.04154e+07	1.22092e+07	8.51129e+06	1.36931	0.0445305	0.369828	0.637728	insig
C23H22O11	Apigenin-7-O-(6''-acetyl)glucoside	Flavonoids	Flavones	72741-92-5	151459	149858	164746	50530.2	115868	221251	0.671686	0.652198	0.803557	0.265776	insig
C24H22O13	Apigenin-7-O-(6''-malonyl)glucoside	Flavonoids	Flavones	86546-87-4	7.62735e+06	4.27393e+06	5.24041e+06	3.30263e+06	4.46383e+06	4.74341e+06	0.980937	0.25914	0.531998	0.454442	insig
C30H26O12	Apigenin-7-O-(6''-p-Coumaryl)glucoside	Flavonoids	Flavones	-	1.50173e+06	874489	1.06013e+06	471902	961859	363389	1.19679	0.105104	0.462692	0.935165	insig
C27H30O14	Apigenin-7-O-neohesperidoside (Rhoifolin)*	Flavonoids	Flavones	17306-46-6	1.3111e+07	6.88981e+06	7.25016e+06	4.52032e+06	5.73128e+06	7.7703e+06	1.00248	0.26591	0.532777	0.596555	insig
C27H30O14	Apigenin-7-O-rutinoside (Isorhoifolin)*	Flavonoids	Flavones	552-57-8	1.35479e+06	762258	762436	712357	805997	889477	0.545929	0.513111	0.711887	0.258077	insig
C26H28O14	Apigenin-8-C-(2''-glucosyl)arabinoside	Flavonoids	Flavones	-	3.77754e+07	2.74339e+07	2.91315e+07	1.60594e+07	2.27799e+07	2.71925e+07	1.18993	0.106925	0.462692	0.51472	insig
C20H18O9	Apigenin-8-C-Arabinoside	Flavonoids	Flavones	-	2462785	480640	511380	408639	446938	1319420	0.378666	0.598064	0.769122	0.667591	insig
C21H20O10	Apigenin-8-C-Glucoside (Vitexin)	Flavonoids	Flavones	3681-93-4	3.79316e+06	2.67476e+06	2.26803e+06	2.93926e+06	3.72982e+06	2.98267e+06	0.55506	0.598729	0.769122	-0.143827	insig
C15H10O5	Apigenin; 4',5,7-Trihydroxyflavone*	Flavonoids	Flavones	520-36-5	1.84108e+06	1.04466e+06	1.27989e+06	1.06243e+06	1.02316e+06	1.23474e+06	0.815847	0.355583	0.595883	0.327206	insig
C18H16O8	Arcapillin (2',4',5-trihydroxy-5',6,7-trimethoxyflavone)	Flavonoids	Flavones	83162-82-7	1.36231e+07	9.88e+06	1.00823e+07	7.15676e+06	7.18072e+06	9.4472e+06	1.28468	0.0976154	0.453734	0.497802	insig
C20H20O8	Artemetin (5-Hydroxy-3,3',4',6,7-pentamethoxyflavone)*	Flavonoids	Flavones	479-90-3	6.1981e+06	2.89141e+06	4.18007e+06	2.50094e+06	3.29175e+06	3.18088e+06	0.980808	0.272392	0.536297	0.564371	insig
C18H16O7	Ayanin (3',5-Dihydroxy-3,4',7-Trimethoxyflavone)*	Flavonoids	Flavones	572-32-7	2.75944e+07	1.90045e+07	2.012e+07	1.39824e+07	1.32186e+07	1.39658e+07	1.4634	0.0860552	0.438372	0.696611	insig
C19H18O8	Casticin (5,3'-Dihydroxy-3,6,7,4'-Tetramethoxyflavone)*	Flavonoids	Flavones	479-91-4	2.50132e+06	1.51522e+06	1.94079e+06	1.42188e+06	1.40737e+06	1.74545e+06	1.00781	0.243222	0.524777	0.38099	insig
C18H16O8	Centaureidin (5,7,3'-Trihydroxy-3,6,4'-Trimethoxyflavone)	Flavonoids	Flavones	17313-52-9	1.90795e+07	1.14259e+07	1.4519e+07	1.14802e+07	1.23218e+07	1.50778e+07	0.602832	0.470297	0.684274	0.211686	insig
C24H26O13	Centaurein*	Flavonoids	Flavones	35595-03-0	7.02626e+06	4.31176e+06	6.58177e+06	3.76238e+06	3.76539e+06	5.3541e+06	1.06947	0.179447	0.500764	0.476212	insig
C15H10O4	Chrysin	Flavonoids	Flavones	480-40-0	65855.1	46098.7	61739.3	76101.7	39257.9	47359.7	0.300944	0.791608	0.891846	0.0941557	insig
C24H22O12	Chrysin-7-O-(6''-malonyl)glucoside	Flavonoids	Flavones	-	190894	91643.7	185224	123749	130127	161175	0.247662	0.649133	0.802343	0.172488	insig
C28H32O16	Chrysoeriol-6,8-di-C-glucoside	Flavonoids	Flavones	-	516171	410256	597414	200485	255316	319251	1.48769	0.0241843	0.335895	0.975348	insig
C28H30O17	Chrysoeriol-7-O-(2''-O-glucuronyl)glucoside	Flavonoids	Flavones	-	2.09847e+07	23464550	1.27153e+07	19911515	8.13479e+06	9.42178e+06	0.911762	0.256344	0.53145	0.609458	insig
C28H28O18	Chrysoeriol-7-O-(2''-O-glucuronyl)glucuronide	Flavonoids	Flavones	-	1.91646e+07	9.62389e+06	1.36795e+07	8.11217e+06	7.83264e+06	8.02848e+06	1.3104	0.155377	0.490223	0.824948	insig
C25H24O14	Chrysoeriol-7-O-(6''-malonyl)glucoside	Flavonoids	Flavones	-	30858699	1.36845e+07	1.79481e+07	1.14762e+07	1.29286e+07	1.50427e+07	1.03389	0.273197	0.537342	0.663719	insig
C28H32O16	Chrysoeriol-7-O-gentiobioside	Flavonoids	Flavones	-	5.40485e+06	3.23381e+06	4.77683e+06	1.98115e+06	3.07782e+06	2.64187e+06	1.33698	0.0793247	0.422621	0.800811	insig
C25H20O9	Chrysoeriol-7-O-homovanillic acid	Flavonoids	Flavones	-	33433	90274.7	34874.9	113247	97582.2	74361.3	1.16651	0.140972	0.477366	-0.846691	insig
C22H22O11	Chrysoeriol-8-C-glucoside (Scoparin)*	Flavonoids	Flavones	301-16-6	732005	308663	496329	384747	408810	363085	0.656619	0.409442	0.639122	0.410172	insig
C16H12O6	Chrysoeriol; 5,7,4'-Trihydroxy-3'-Methoxyflavone*	Flavonoids	Flavones	491-71-4	778190	539740	881049	596384	461842	758025	0.707419	0.391438	0.62295	0.275871	insig
C19H18O8	Chrysosplenetin (5,4'-Dihydroxy-3,6,7,3'-tetramethoxyflavone)*	Flavonoids	Flavones	603-56-5	2.58379e+06	1.50501e+06	1.80664e+06	1.30673e+06	1.43749e+06	1.68917e+06	0.993874	0.265275	0.532777	0.411192	insig
C18H16O8	Chrysosplenol D*	Flavonoids	Flavones	14965-20-9	6.27002e+06	4.03929e+06	4.4948e+06	3.07133e+06	3.12552e+06	3.74546e+06	1.30788	0.129884	0.477366	0.574343	insig
C18H16O8	Chrysosplenol F	Flavonoids	Flavones	-	2.73463e+07	2.45845e+07	1.95255e+07	2.66261e+07	1.3373e+07	3.63648e+07	0.0109223	0.834283	0.91149	-0.0958299	insig
C24H26O13	Chrysosplenoside A*	Flavonoids	Flavones	-	251433	837433	832091	811562	641023	954507	0.60969	0.507934	0.70983	-0.325465	insig
C25H28O13	Chrysosplenoside B	Flavonoids	Flavones	-	2.72586e+06	1.49365e+06	1.91743e+06	1.24494e+06	1.27418e+06	1.44892e+06	1.22859	0.180169	0.50135	0.629095	insig
C24H26O13	Chrysosplenoside C*	Flavonoids	Flavones	-	4.89417e+06	2.90776e+06	3.98151e+06	3.72439e+06	3.75171e+06	3.97387e+06	0.0286693	0.865014	0.926497	0.0414172	insig
C17H14O6	Cirsimaritin (4',5-dihydroxy-6,7-dimethoxyflavone)*	Flavonoids	Flavones	6601-62-3	1.58453e+07	8.56839e+06	1.18991e+07	8.50098e+06	8.69753e+06	1.04584e+07	0.896384	0.302083	0.556402	0.392837	insig
C17H16O6	Cyrtominetin	Flavonoids	Flavones	95272-99-4	78148.8	41795.6	55691.7	30410.9	47439.5	36856.2	1.11903	0.186082	0.50272	0.614642	insig
C17H14O7	Demethoxysudachitin	Flavonoids	Flavones	4323-80-2	8.68883e+06	5.79952e+06	7.16681e+06	6.17079e+06	6.08385e+06	7.61547e+06	0.454177	0.580185	0.758127	0.124111	insig
C17H14O6	Dihydroxy-dimethoxyflavone*	Flavonoids	Flavones	-	1.36495e+07	7.80243e+06	10899752	8.19384e+06	8.14018e+06	1.03867e+07	0.710343	0.390004	0.622164	0.275878	insig
C16H12O6	Diosmetin (5,7,3'-Trihydroxy-4'-methoxyflavone)*	Flavonoids	Flavones	520-34-3	2.14524e+06	1.26194e+06	1.55771e+06	1.36632e+06	1.41642e+06	1.69133e+06	0.401325	0.604146	0.773039	0.150174	insig
C34H40O21	Diosmetin 7-O-β-D-glucuronopyranosyl-(1→2)[a-L-rhamnopyranosyl-(1→6)]-β-D-glucopyranoside	Flavonoids	Flavones	-	6.66453e+06	2.86457e+06	3.91029e+06	2.38154e+06	2.20307e+06	2.60201e+06	1.22312	0.206228	0.508599	0.903081	insig
C22H22O11	Diosmetin-6-C-glucoside	Flavonoids	Flavones	-	258037	152620	226987	209537	198475	142716	0.506922	0.488947	0.696616	0.211412	insig
C22H22O11	Diosmetin-7-O-galactoside*	Flavonoids	Flavones	-	3.3559e+07	2.02433e+07	2.56287e+07	1.66014e+07	1.55095e+07	1.83978e+07	1.33832	0.124346	0.471044	0.653166	insig
C22H20O12	Diosmetin-7-O-glucuronide	Flavonoids	Flavones	35110-20-4	1.54858e+06	770010	1.10542e+06	683009	770417	868911	1.05069	0.241415	0.524777	0.560111	insig
C28H32O15	Diosmetin-7-O-rutinoside (Diosmin)*	Flavonoids	Flavones	520-27-4	1405781	837410	837444	669005	2140980	2200205	0.651853	0.328924	0.574297	-0.701637	insig
C18H16O7	Eupatilin (5,7-Dihydroxy-3',4',6-Trimethoxyflavone)*	Flavonoids	Flavones	22368-21-4	1.8863e+07	1.35238e+07	1.50815e+07	1.25482e+07	1.30407e+07	1.50324e+07	0.913976	0.288552	0.547746	0.224731	insig
C24H26O12	Eupatilin-7-O-glucoside	Flavonoids	Flavones	-	1.06609e+07	6.84526e+06	6.6157e+06	6.87077e+06	8.40771e+06	7.06289e+06	0.256174	0.704605	0.831223	0.110623	insig
C19H18O7	Eupatorin-5-methylether (3'-hydroxy-5,6,7,4'-tetramethoxyflavone)	Flavonoids	Flavones	21764-09-0	2.29701e+06	1.06312e+06	1.5855e+06	997280	1.14241e+06	1.31164e+06	0.920054	0.296413	0.552951	0.519003	insig
C18H16O7	Eupatorin; 3',5-Dihydroxy-4',6,7-Trimethoxyflavone*	Flavonoids	Flavones	855-96-9	5.27983e+06	3.25612e+06	3.8677e+06	3.5677e+06	3.65717e+06	4.15311e+06	0.362207	0.632287	0.791421	0.12452	insig
C19H18O7	Flindulatin	Flavonoids	Flavones	521-44-8	4.54476e+06	2.14993e+06	3.03484e+06	2.27775e+06	2.62783e+06	2.75664e+06	0.655403	0.429286	0.655053	0.344611	insig
C28H32O16	Glucosyl-5,3',-dimethoxyluteolinxyloside	Flavonoids	Flavones	-	86674505	2.27134e+07	2.68684e+07	2.08184e+07	45254255	56830805	0.00136201	0.860335	0.924853	0.148798	insig
C16H12O6	Gnetifolin B*	Flavonoids	Flavones	140671-06-3	1.94819e+06	1.30102e+06	1.58078e+06	1.44249e+06	1.30634e+06	1.72321e+06	0.395001	0.626701	0.789015	0.11109	insig
C16H12O6	Hispidulin (5,7,4'-Trihydroxy-6-methoxyflavone)*	Flavonoids	Flavones	1447-88-7	3.85428e+06	2.24946e+06	2.89368e+06	2.2774e+06	2.24872e+06	2.93246e+06	0.716082	0.397179	0.626202	0.270612	insig
C22H22O11	Hispidulin-7-O-glucoside(Homoplantaginin)*	Flavonoids	Flavones	17680-84-1	4.15155e+07	2.17747e+07	2.89131e+07	1.6878e+07	1.9142e+07	1.9241e+07	1.28235	0.164305	0.493989	0.738555	insig
C26H28O14	Hispidulin-8-C-(2''-O-xylosyl)xyloside	Flavonoids	Flavones	-	9.18388e+06	4.14105e+06	6.48412e+06	3.30199e+06	5.49698e+06	11543330	0.133544	0.954116	0.97299	-0.0383238	insig
C22H22O11	Hispidulin-8-C-glucoside*	Flavonoids	Flavones	-	946554	453362	577533	375130	501256	483915	0.952641	0.297429	0.553337	0.539716	insig
C15H10O7	Hypolaetin*	Flavonoids	Flavones	27696-41-9	604263	388594	569133	607358	508698	809627	0.773073	0.340179	0.583036	-0.301985	insig
C15H10O7	Isoetin (5,7,2',4',5'-Pentahydroxyflavone)*	Flavonoids	Flavones	1621-84-7	602035	518658	589350	501849	707844	41595.4	0.671634	0.519553	0.718281	0.450617	insig
C26H28O14	Isoschaftoside	Flavonoids	Flavones	52012-29-0	1.13643e+06	828033	715937	567029	708210	812710	0.952647	0.260703	0.531998	0.360362	insig
C15H10O6	Isoscutellarein*	Flavonoids	Flavones	41440-05-5	4.34109e+06	2.62717e+06	2.78252e+06	2.00441e+06	2.17663e+06	2.5429e+06	1.16887	0.200278	0.506597	0.536212	insig
C27H30O15	Isovitexin-7-O-glucoside(Saponarin)	Flavonoids	Flavones	20310-89-8	2.20684e+06	1.02104e+06	1.36521e+06	779207	912486	1.1047e+06	1.11933	0.226513	0.524777	0.715895	insig
C23H24O12	Jaceosidin-7-O-Glucoside*	Flavonoids	Flavones	25474-11-7	3.59194e+07	1.74856e+07	2.45913e+07	1.56523e+07	1.69585e+07	15241805	1.18809	0.201134	0.50776	0.70481	insig
C16H12O6	Ladanetin	Flavonoids	Flavones	-	3.94617e+06	1.9457e+06	2.38048e+06	1.38826e+06	1.4483e+06	1.54048e+06	1.33064	0.165351	0.493989	0.918339	insig
C23H24O13	Limocitrin-3-O-glucoside*	Flavonoids	Flavones	-	21355535	4.15737e+06	5.01242e+06	3.21656e+06	4973725	5518255	0.725564	0.42222	0.649626	1.15493	insig
C15H10O6	Luteolin (5,7,3',4'-Tetrahydroxyflavone)*	Flavonoids	Flavones	491-70-3	4.31246e+06	2.57204e+06	2.71205e+06	1.93662e+06	2.1596e+06	2.61879e+06	1.10512	0.22123	0.522785	0.515125	insig
C21H20O11	Luteolin-3'-O-glucoside	Flavonoids	Flavones	5154-41-6	6.08919e+06	2.22464e+06	5.18704e+06	4.01489e+06	3.93029e+06	3.85935e+06	0.117055	0.676032	0.816993	0.193713	insig
C21H20O11	Luteolin-4'-O-glucoside*	Flavonoids	Flavones	6920-38-3	4.57507e+06	1.66611e+06	2.23982e+06	1.65738e+06	1.69437e+06	1.85892e+06	0.889446	0.34503	0.588775	0.702766	insig
C27H30O16	Luteolin-6,8-di-C-glucoside	Flavonoids	Flavones	29428-58-8	273032	168885	240997	174845	186043	173670	1.0024	0.24835	0.526081	0.353356	insig
C21H20O11	Luteolin-6-C-glucoside (Isoorientin)	Flavonoids	Flavones	4261-42-1	277261	389434	710105	328356	869315	101678	0.375799	0.927415	0.961226	0.0835301	insig
C27H30O15	Luteolin-6-C-glucoside-7-O-rhamnoside	Flavonoids	Flavones	-	2.10925e+07	1.56883e+07	2.19529e+07	5762364	45793775	2.36105e+07	0.102546	0.684566	0.819109	-0.355904	insig
C27H30O16	Luteolin-7,3'-di-O-glucoside	Flavonoids	Flavones	52187-80-1	1.48057e+06	874037	1.27178e+06	844818	732283	760905	1.28884	0.132634	0.477366	0.633255	insig
C24H22O14	Luteolin-7-O-(6''-malonyl)glucoside*	Flavonoids	Flavones	-	3.0413e+06	3.01736e+06	3.27684e+06	2.95064e+06	2.665e+06	2.86702e+06	1.26414	0.0744856	0.416339	0.13821	insig
C27H30O16	Luteolin-7-O-gentiobioside	Flavonoids	Flavones	-	1.20469e+06	1970205	1.29268e+06	763757	704358	935359	1.434	0.0948462	0.451499	0.894372	insig
C21H20O11	Luteolin-7-O-glucoside (Cynaroside)*	Flavonoids	Flavones	5373-11-5	357836	205067	201815	178278	200510	165394	0.991719	0.287768	0.547746	0.490839	insig
C21H18O12	Luteolin-7-O-glucuronide	Flavonoids	Flavones	29741-10-4	4.84992e+07	2.72031e+07	40324204	2.7501e+07	2.08862e+07	2.32852e+07	1.26045	0.129951	0.477366	0.694964	insig
C27H26O18	Luteolin-7-O-glucuronide-(2→1)-glucuronide	Flavonoids	Flavones	-	3.58348e+06	1.89409e+06	3.15108e+06	1.3154e+06	1.73471e+06	1.62279e+06	1.33917	0.11392	0.467295	0.884817	insig
C27H30O15	Luteolin-7-O-neohesperidoside (Lonicerin)*	Flavonoids	Flavones	25694-72-8	2.04153e+07	1.491e+07	2.04403e+07	1.6895e+07	1.81365e+07	1.6843e+07	0.456629	0.556932	0.744273	0.104351	insig
C27H30O15	Luteolin-7-O-rutinoside*	Flavonoids	Flavones	3563-98-2	2.44277e+06	1.47621e+06	1.86406e+06	1676480	667338	7986280	0.0864944	0.576986	0.75667	-0.836954	insig
C21H20O11	Luteolin-8-C-glucoside (Orientin)	Flavonoids	Flavones	28608-75-5	3.42409e+06	1.71034e+06	778822	1.12079e+06	1.30586e+06	1.69089e+06	0.355178	0.523043	0.722083	0.522168	insig
C22H22O13	Mearnsetin-3-O-glucoside	Flavonoids	Flavones	-	29659795	17193505	6.10232e+06	3.93682e+06	8977850	10213855	0.901193	0.278789	0.542562	1.19511	insig
C22H20O14	Mearnsetin-3-O-glucuronide	Flavonoids	Flavones	-	95403.3	55277	151750	166770	80744	74703.9	0.182603	0.879519	0.935391	-0.091434	insig
C18H16O7	Mikanin*	Flavonoids	Flavones	4324-53-2	4.92735e+06	3.00926e+06	3.80338e+06	3.41289e+06	3.44616e+06	3.98274e+06	0.328003	0.652171	0.803557	0.11483	insig
C27H32O15	Neoeriocitrin	Flavonoids	Flavones	13241-32-2	70020	27643.9	28200.6	26611.1	29277.8	28942.5	0.693154	0.432594	0.657959	0.569203	insig
C16H12O7	Nepetin (5,7,3',4'-Tetrahydroxy-6-methoxyflavone)*	Flavonoids	Flavones	520-11-6	1.39707e+06	604327	912837	562991	620198	615693	1.07564	0.247893	0.526081	0.696018	insig
C22H22O12	Nepetin-7-O-alloside*	Flavonoids	Flavones	-	1.22402e+07	6.16929e+06	5.97638e+06	5.73421e+06	5.36222e+06	7.47298e+06	0.655575	0.449756	0.668999	0.393117	insig
C15H10O6	Norartocarpetin	Flavonoids	Flavones	520-30-9	1.09787e+06	803918	845194	683149	656175	813126	1.17643	0.151457	0.487972	0.351867	insig
C26H28O15	Orientin-6-C-arabinoside	Flavonoids	Flavones	-	1.94933e+06	900716	1.03986e+06	485705	975074	985750	0.940636	0.283585	0.546208	0.669001	insig
C17H14O6	Pectolinarigenin*	Flavonoids	Flavones	520-12-7	1.56047e+07	9.67991e+06	1.24774e+07	9.59936e+06	9.5674e+06	1.11547e+07	0.935936	0.281706	0.545317	0.316598	insig
C16H12O7	Pedalitin	Flavonoids	Flavones	22384-63-0	2.91965e+07	1.6599e+07	2.26296e+07	1.06577e+07	1.28017e+07	1.483e+07	1.37416	0.0980281	0.453734	0.837576	insig
C18H16O7	Penduletin (5,4'-Dihydroxy-3,6,7-trimethoxyflavone)	Flavonoids	Flavones	569-80-2	4.91545e+06	3.03909e+06	3.99742e+06	3.50941e+06	3.6652e+06	4.29262e+06	0.14471	0.804156	0.896848	0.0597306	insig
C26H28O14	Schaftoside	Flavonoids	Flavones	51938-32-0	865977	512349	656622	353239	454292	502850	1.25673	0.128838	0.477366	0.635005	insig
C16H12O6	Scutellarein-4'-methyl ether (5,6,7-Trihydroxy-4'-methoxyflavone)	Flavonoids	Flavones	6563-66-2	1.05194e+07	5.81264e+06	7.41641e+06	4.39262e+06	5.13386e+06	5.7771e+06	1.21989	0.170951	0.498352	0.633963	insig
C27H26O18	Scutellarein-7-O-glucuronosyl-(1→2)-glucuronide	Flavonoids	Flavones	150641-65-9	396011	182227	327258	138640	177531	182205	1.22965	0.15883	0.491544	0.861473	insig
C18H16O8	Sudachitin	Flavonoids	Flavones	4281-28-1	1.56581e+06	1.05054e+06	1.22002e+06	778986	976109	1.11645e+06	1.12481	0.161359	0.493911	0.417911	insig
C22H22O11	Swertiajaponin	Flavonoids	Flavones	6980-25-2	122155	13693.6	103929	65686.1	55157.5	21675	0.253531	0.443728	0.665017	0.750542	insig
C18H16O7	Tenaxin I*	Flavonoids	Flavones	86926-52-5	1.81116e+07	1.29414e+07	1.5185e+07	1.19358e+07	1.27804e+07	1.36986e+07	1.06621	0.217286	0.519155	0.267417	insig
C21H18O12	Tetahydroxyflavone-7-O-glucuronide*	Flavonoids	Flavones	-	1.6501e+07	9.16764e+06	1.18118e+07	7.97951e+06	9.23782e+06	9571777	1.07623	0.234936	0.524777	0.484491	insig
C15H10O7	Tricetin (5,7,3',4',5'-Pentahydroxyflavone)	Flavonoids	Flavones	520-31-0	46132.7	44834.1	35852.8	41309.3	39232.2	31532.4	0.743494	0.326149	0.57118	0.178327	insig
C21H18O13	Tricetin 3'-glucuronide*	Flavonoids	Flavones	-	160374	264782	198017	208548	151705	179531	0.582933	0.480041	0.689444	0.20725	insig
C17H14O7	Tricin (5,7,4'-Trihydroxy-3',5'-dimethoxyflavone)	Flavonoids	Flavones	520-32-1	3.07985e+06	2.5711e+06	3.1353e+06	2.11787e+06	2.3098e+06	2.82725e+06	1.13804	0.141821	0.477366	0.276289	insig
C27H24O11	Tricin-4'-O-eudesmic acid	Flavonoids	Flavones	-	187245	127859	131207	210219	127363	227581	0.753417	0.348817	0.59163	-0.340618	insig
C29H34O17	Tricin-4'-O-glucoside-7-O-glucoside*	Flavonoids	Flavones	-	9.62196e+06	5.50395e+06	8.62664e+06	3.33362e+06	10896860	5.91101e+06	0.535654	0.666966	0.810649	0.237912	insig
C29H34O17	Tricin-5,7-O-diglucoside*	Flavonoids	Flavones	-	79018625	1.7617e+07	1.51482e+07	1.18379e+07	43311290	1.39427e+07	0.418145	0.58488	0.758795	0.694124	insig
C26H26O15	Tricin-5-O-(6'-O-malonyl)glucoside	Flavonoids	Flavones	-	557760	95368.4	220175	270260	293640	310345	0.4002	0.998396	0.999417	-0.00155467	insig
C22H22O11	Tricin-5-O-arabinoside	Flavonoids	Flavones	-	34239.8	115516	230617	187406	132060	158494	0.630321	0.63099	0.791363	-0.329475	insig
C26H26O14	Tricin-7-O-(2''-Malonyl)rhamnoside	Flavonoids	Flavones	-	17391.4	12463.4	5698.36	12233.8	19179.6	20365.8	0.864529	0.275544	0.539434	-0.542391	insig
C26H26O15	Tricin-7-O-(6''-O-malonyl)glucoside	Flavonoids	Flavones	-	8.72167e+06	3.92556e+06	5.51219e+06	3.47538e+06	4.33448e+06	4.54138e+06	0.933645	0.302005	0.556402	0.556061	insig
C23H22O13	Tricin-7-O-Glucuronide	Flavonoids	Flavones	-	760250	533492	1.28272e+06	509478	538356	478871	1.10571	0.254974	0.530377	0.75497	insig
C17H14O6	Velutin (5,4'-dihydroxy-7,3'-dimethoxyflavone)*	Flavonoids	Flavones	25739-41-7	2.73358e+07	1.47535e+07	1.92875e+07	1.34387e+07	1.42063e+07	1.5927e+07	1.05949	0.245409	0.525892	0.494294	insig
C26H28O14	Vicenin-3	Flavonoids	Flavones	59914-91-9	2.79933e+07	2.19199e+07	1.97723e+07	2.04925e+07	2.37013e+07	2.22706e+07	0.266531	0.714899	0.83632	0.0682776	insig
C27H30O14	Violanthin	Flavonoids	Flavones	40581-17-7	4501735	613552	2588315	1629270	826017	700162	0.73818	0.307864	0.559368	1.28769	insig
C27H30O15	Vitexin-2''-O-galactoside	Flavonoids	Flavones	-	3.37566e+06	1.8883e+06	2.84327e+06	412424	2.14253e+06	2.08805e+06	0.944794	0.186567	0.50272	0.804149	insig
C27H30O15	Vitexin-7-O-glucoside	Flavonoids	Flavones	-	1.94719e+06	720726	1.22618e+06	541029	716997	904116	1.05117	0.241785	0.524777	0.848826	insig
C27H30O18	artemisidin A	Flavonoids	Flavones	-	121163	132907	58048.7	70072.7	139875	120381	0.181017	0.85528	0.921107	-0.0818086	insig
C26H28O15	carlinoside	Flavonoids	Flavones	59952-97-5	404957	149829	295545	161267	213548	263525	0.551451	0.448384	0.668481	0.413701	insig
C21H21O12+	Delphinidin-3-O-galactoside	Flavonoids	Anthocyanidins	28500-00-7	1.2896e+06	756961	1.03113e+06	1.29697e+06	1.11267e+06	1.58104e+06	0.978687	0.213642	0.515195	-0.374788	insig
C21H21O12+	Delphinidin-3-O-glucoside (Mirtillin)	Flavonoids	Anthocyanidins	50986-17-9	435536	253484	342055	209927	196979	219292	1.36194	0.121984	0.468492	0.719457	insig
C21H19O13+	Delphinidin-3-O-glucuronide	Flavonoids	Anthocyanidins	-	6.57974e+06	3.24893e+06	5.05279e+06	2.3498e+06	2.21108e+06	3.04434e+06	1.34363	0.119661	0.468457	0.968453	insig
C31H29O13+	Peonidin-3-O-(6''-O-p-coumaroyl)glucoside	Flavonoids	Anthocyanidins	-	1.80065e+06	1.04324e+06	1.07322e+06	703838	2486525	2250990	0.376108	0.471881	0.685259	-0.474174	insig
C17H14O7	5,7-Dihydroxy-2'-methoxy-3',4'-methyleneoxydihydroisoflavone	Flavonoids	Dihydroisoflavones	-	3.22138e+06	2.52243e+06	2.7605e+06	2.20015e+06	2.31553e+06	2.6308e+06	1.15135	0.14842	0.487025	0.25096	insig
C15H12O5	3,5,7-Trihydroxyflavanone (Pinobanksin)*	Flavonoids	Flavanonols	548-82-3	2.91892e+06	2.88405e+06	473551	761340	164766	2.74708e+06	0.614588	0.483386	0.691711	0.772932	insig
C15H12O6	Aromadendrin (Dihydrokaempferol)	Flavonoids	Flavanonols	480-20-6	17205.4	3472.37	23066.5	23078.1	25537.3	23481.5	0.89913	0.243823	0.524777	-0.720845	insig
C21H22O11	Aromadendrin-7-O-glucoside	Flavonoids	Flavanonols	28189-90-4	736383	670692	598501	709224	519839	809304	0.0227291	0.914939	0.95491	-0.0233971	insig
C16H14O6	Dihydrokaempferide	Flavonoids	Flavanonols	137225-59-3	82597.3	108991	83628.9	88480.8	94155	77974.6	0.362731	0.653844	0.803563	0.0786782	insig
C26H32O12	Phellavin	Flavonoids	Flavanonols	-	320347	182147	499210	260355	777120	808965	0.823742	0.254202	0.530377	-0.882291	insig
C15H12O7	Taxifolin(Dihydroquercetin)	Flavonoids	Flavanonols	480-18-2	104987	70718.3	83807.3	178002	159292	129686	1.49387	0.019595	0.335895	-0.847557	insig
C15H12O6	2-hydroxynaringenin*	Flavonoids	Flavanones	-	456240	371773	317162	361198	320497	483519	0.0650653	0.921498	0.957165	-0.0250275	insig
C21H22O11	3',5,5',7-Tetrahydroxyflavanone-7-O-glucoside*	Flavonoids	Flavanones	-	1.81963e+07	1.1256e+07	1.18774e+07	1.39694e+07	8.70611e+06	8.65315e+06	0.844764	0.307575	0.559368	0.399696	insig
C17H16O5	4'-Hydroxy-5,7-dimethoxyflavanone	Flavonoids	Flavanones	-	70392.3	8664.94	9760.78	6100.54	7296.53	10946.7	0.832127	0.402545	0.631999	1.8673	insig
C16H14O5	5,4'-Dihydroxy-7-methoxyflavanone (Sakuranetin)	Flavonoids	Flavanones	2957-21-3	80386.3	79662.5	65663	69778.1	83318.6	86341.4	0.482508	0.548732	0.739552	-0.0851714	insig
C21H22O11	6-C-Glucosyl-2-Hydroxynaringenin	Flavonoids	Flavanones	-	25555525	7.38039e+06	7.93587e+06	21417205	6.12969e+06	16847125	0.218909	0.883596	0.938192	-0.11926	insig
C25H28O5	6-Geranylnaringenin; Mimulone; Bonannione A	Flavonoids	Flavanones	97126-57-3	55203.3	31016.4	64314	34195	41493.1	18584	0.95228	0.202989	0.508122	0.675184	insig
C18H18O6	6-Hydroxy-4',5,7-trimethoxyflavanone; Hamiltone A	Flavonoids	Flavanones	6626-61-5	1.40831e+06	891687	489604	581673	754142	506676	0.733425	0.357357	0.597323	0.598402	insig
C16H14O6	Artocarpanone	Flavonoids	Flavanones	-	150684	97225	113341	83255.2	96913.2	128224	0.676128	0.443638	0.665017	0.22823	insig
C16H14O6	Blumeatin	Flavonoids	Flavanones	118024-26-3	942745	660187	783875	664286	551243	762040	0.913598	0.257315	0.531736	0.271354	insig
C21H22O10	Butin-7-O-glucoside*	Flavonoids	Flavanones	-	211404	159214	107269	162533	204943	40010	0.44164	0.709968	0.834329	0.229922	insig
C21H22O10	Choerospondin	Flavonoids	Flavanones	81202-36-0	205734	150976	211794	137834	190526	172858	0.669088	0.418807	0.647403	0.181732	insig
C18H16O7	Cirsilineol (4',5-Dihydroxy-3',6,7-trimethoxyflavone)	Flavonoids	Flavanones	41365-32-6	3.89752e+06	2.65643e+06	3.45286e+06	2.75959e+06	3.12541e+06	3.30128e+06	0.487872	0.544123	0.736144	0.12343	insig
C17H14O7	Cirsiliol (3',4',5-Trihydroxy-6,7-Dimethoxyflavone)	Flavonoids	Flavanones	34334-69-5	1.95649e+07	1.17624e+07	1.60325e+07	1.3871e+07	1.48816e+07	1.64511e+07	0.14724	0.786317	0.889194	0.0672211	insig
C15H12O6	Eriodictyol (5,7,3',4'-Tetrahydroxyflavanone)	Flavonoids	Flavanones	552-58-9	9.49028e+06	5.95727e+06	7.13866e+06	7.11583e+06	5.8786e+06	9.41435e+06	0.0372136	0.969768	0.982644	0.0113781	insig
C23H24O12	Eriodictyol-7-O-(6''-acetyl)glucoside	Flavonoids	Flavanones	-	175357	88601.4	173893	148095	164886	93570.2	0.139977	0.786612	0.889194	0.107002	insig
C27H32O15	Eriodictyol-7-O-Rutinoside (Eriocitrin)	Flavonoids	Flavanones	13463-28-0	746903	644795	1351385	798905	496493	431282	0.985407	0.265476	0.532777	0.667798	insig
C21H22O11	Eriodictyol-7-O-glucoside*	Flavonoids	Flavanones	38965-51-4	1.44762e+07	6306680	1.13395e+07	8.00905e+06	9077200	11091040	0.262866	0.646565	0.800645	0.18905	insig
C27H32O16	Eriodictyol-8-C-glucoside-4'-O-glucoside	Flavonoids	Flavanones	-	233937	116962	155296	87956.3	110736	132158	1.07584	0.225687	0.524777	0.613513	insig
C16H14O6	Hesperetin	Flavonoids	Flavanones	520-33-2	2.17848e+06	1.95151e+06	1.54363e+06	1.21893e+06	1.5392e+06	1.49133e+06	1.2387	0.107873	0.462692	0.416991	insig
C22H24O11	Hesperetin-5-O-glucoside	Flavonoids	Flavanones	69651-80-5	1.00772e+06	834814	975831	871120	1.00727e+06	1.02809e+06	0.301353	0.70593	0.831579	-0.0444156	insig
C25H26O14	Hesperetin-7-O-(6''-malonyl)glucoside	Flavonoids	Flavanones	-	2.81551e+06	1.84552e+06	3.07434e+06	3.88613e+06	4.73188e+06	4.15207e+06	1.38123	0.0258359	0.335895	-0.723225	insig
C22H24O11	Hesperetin-7-O-glucoside	Flavonoids	Flavanones	31712-49-9	1.88515e+06	1.00441e+06	1.11137e+06	1.24198e+06	1.05707e+06	1.24175e+06	0.315982	0.639207	0.795557	0.176256	insig
C28H34O15	Hesperetin-7-O-neohesperidoside(Neohesperidin)	Flavonoids	Flavanones	13241-33-3	1.56959e+06	852734	920624	631061	637661	724465	1.26582	0.185863	0.50272	0.746045	insig
C28H34O15	Hesperetin-7-O-rutinoside (Hesperidin)	Flavonoids	Flavanones	520-26-3	41020.7	29609.7	88365	26456.1	34280.6	33058.1	0.906195	0.350136	0.592292	0.761406	insig
C16H14O6	Homoeriodictyol	Flavonoids	Flavanones	446-71-9	7.26766e+06	5.62053e+06	5.44367e+06	4.36609e+06	6.22497e+06	5.66335e+06	0.671344	0.435761	0.659703	0.173521	insig
C21H22O10	Isohemiphloin	Flavonoids	Flavanones	3682-02-8	177649	180441	207105	159649	129863	180834	1.10409	0.158159	0.491188	0.26503	insig
C15H12O6	Isookanin	Flavonoids	Flavanones	-	323418	190278	160123	172955	200751	219564	0.300437	0.650984	0.803557	0.183673	insig
C27H32O14	Isosakuranetin 7-Alpha-L-Arabinofuranosyl-(1→6)-Glucoside	Flavonoids	Flavanones	-	264474	257122	230032	310586	256152	297731	1.15858	0.138271	0.477366	-0.201797	insig
C25H26O13	Malonyl isoSakuranin	Flavonoids	Flavanones	-	2.59707e+06	1.13003e+06	1.79824e+06	1.43854e+06	1.45621e+06	1.53813e+06	0.520869	0.481154	0.690029	0.317823	insig
C15H12O5	Naringenin (5,7,4'-Trihydroxyflavanone)*	Flavonoids	Flavanones	480-41-1	2.88486e+06	2.92627e+06	357473	715645	167984	2.46771e+06	0.569016	0.441876	0.66485	0.880208	insig
C21H22O10	Naringenin-4'-O-glucoside*	Flavonoids	Flavanones	-	229034	165909	123342	147627	185854	166796	0.0197521	0.867858	0.928021	0.0510197	insig
C27H32O14	Naringenin-7-O-Neohesperidoside(Naringin)*	Flavonoids	Flavanones	10236-47-2	238611	155192	188963	382185	206273	564455	1.14403	0.20284	0.508122	-0.984296	insig
C27H32O14	Naringenin-7-O-Rutinoside(Narirutin)*	Flavonoids	Flavanones	14259-46-2	238611	155192	188963	382185	206273	564455	1.14403	0.20284	0.508122	-0.984296	insig
C21H22O10	Naringenin-7-O-glucoside (Prunin)*	Flavonoids	Flavanones	529-55-5	30258.4	16994.4	14609.8	15687.8	17565.9	45010	0.319026	0.643384	0.798725	-0.339276	insig
C23H26O11	Persicoside*	Flavonoids	Flavanones	28978-03-2	2.48999e+06	1.15629e+06	1.65306e+06	824737	765878	1.39528e+06	1.15085	0.176625	0.499333	0.827651	insig
C20H20O6	Phellodensin D	Flavonoids	Flavanones	-	1.6437e+06	1.90697e+06	1.37733e+06	1.62887e+06	1.42651e+06	1.90042e+06	0.0462535	0.966204	0.979874	-0.00811854	insig
C15H12O4	Pinocembrin (Dihydrochrysin)	Flavonoids	Flavanones	480-39-7	135585	76335.7	104345	76540.2	81075.2	90419.1	0.877601	0.313913	0.563806	0.350598	insig
C15H10O6	Aureusidin*	Flavonoids	Aurones	38216-54-5	4.76628e+06	2.37761e+06	2.97241e+06	2.0365e+06	2.26668e+06	2.42743e+06	1.07448	0.254913	0.530377	0.587871	insig
C21H20O11	Aureusidin-4-O-glucoside*	Flavonoids	Aurones	-	5.42959e+06	2.84114e+06	2.0052e+06	1.31073e+06	2.86116e+06	1.6024e+06	0.963973	0.283397	0.546208	0.831553	insig
C15H10O6	Maritimetin	Flavonoids	Aurones	576-02-3	76198.1	57117.2	63364.7	55516.8	63982.2	76415.6	0.0551041	0.976871	0.985901	0.00562576	insig
C21H20O10	Sulfurein; Sulfuretin-6-O-glucoside	Flavonoids	Aurones	531-63-5	982980	648322	1.03393e+06	998643	1049594	155090	0.527274	0.661499	0.807267	0.274578	insig
C20H20O4	3-Prenyl-4,2',4'-Trihydroxychalcone	Flavonoids	Chalcones	202815-28-9	4.00844e+06	1.97135e+06	2.45122e+06	1.53799e+06	1.78088e+06	2.07799e+06	1.10071	0.237786	0.524777	0.643586	insig
C18H20O5	4'-Hydroxy-2,4,6-trimethoxydihydrochalcone; Loureirin B*	Flavonoids	Chalcones	119425-90-0	60870.8	31169.3	59268.6	28467.7	50406.6	49860.1	0.439982	0.568684	0.750741	0.233097	insig
C15H12O2	4'-Hydroxychalcone	Flavonoids	Chalcones	2657-25-2	356119	230379	222477	133734	145417	194154	1.34083	0.107274	0.462692	0.773324	insig
C15H12O5	Butein	Flavonoids	Chalcones	487-52-5	162665	106170	197530	89765.4	105864	101372	1.23444	0.164314	0.493989	0.650994	insig
C21H20O11	Carthamone*	Flavonoids	Chalcones	86579-00-2	1.1075e+07	1.30485e+07	1.27781e+07	1.34678e+07	1.44809e+07	1.34294e+07	1.16068	0.121501	0.468492	-0.165184	insig
C21H22O10	Hydroxy isoliquiritigenin glucoside*	Flavonoids	Chalcones	-	28561.9	34467.9	27714.2	32110	27268.7	39238.1	0.467655	0.561328	0.74552	-0.120031	insig
C26H30O9	Isobavachalcone glucoside	Flavonoids	Chalcones	-	675211	316489	561733	372632	292379	390241	0.943644	0.253495	0.530377	0.557873	insig
C15H12O5	Naringenin chalcone; 2',4,4',6'-Tetrahydroxychalcone	Flavonoids	Chalcones	73692-50-9	5.49779e+06	6.35572e+06	766308	1.93556e+06	511115	5.71361e+06	0.418957	0.558614	0.744273	0.628999	insig
C15H12O6	Okanin	Flavonoids	Chalcones	484-76-4	2.83679e+07	2.03593e+07	2.10573e+07	2.16279e+07	2.17666e+07	2.66142e+07	0.0648247	0.981759	0.98781	-0.00462907	insig
C27H32O16	Okanin-3',4'-di-O-glucoside	Flavonoids	Chalcones	-	4556775	1.42834e+06	1.56288e+06	1.0534e+06	1.40792e+06	1.29985e+06	0.955296	0.341639	0.584852	1.00492	insig
C23H24O13	Okanin-4'-(6''-O-acetyl)glucoside*	Flavonoids	Chalcones	-	1.06806e+07	7.39401e+06	8.19884e+06	5.48662e+06	3.77571e+06	7.4e+06	1.20837	0.0903688	0.442843	0.657013	insig
C24H24O14	Okanin-4'-O-(6''-O-malonyl)glucoside	Flavonoids	Chalcones	-	1.17284e+06	690634	786297	957769	794890	776218	0.0824603	0.817826	0.903547	0.067368	insig
C27H32O16	Okanin-4'-O-gentiobioside	Flavonoids	Chalcones	-	1.77562e+06	1.61451e+06	2.51891e+06	1.25389e+06	1.7983e+06	1.77688e+06	0.826582	0.347228	0.590468	0.291177	insig
C21H22O11	Okanin-4'-O-glucoside(Marein)*	Flavonoids	Chalcones	535-96-6	1.33764e+07	6106560	1.12618e+07	1.25608e+07	8924655	10975940	0.321031	0.827535	0.908205	-0.0783838	insig
C15H14O5	Phloretin	Flavonoids	Chalcones	60-82-2	34492.5	33088.7	26736.3	19981.2	13229.2	28005.2	1.18234	0.105487	0.462692	0.623623	insig
C29H34O17	5,7,4'-Trihydroxy-6,8-dimethoxyisoflavone-7-O-galactoside-glucoside*	Flavonoids	Isoflavones	-	80506655	44729955	2.5521e+07	1.34115e+07	33437240	1.59066e+07	1.14633	0.202448	0.508122	1.26442	up
C21H20O10	Genistein-7-O-galactoside*	Flavonoids	Isoflavones	-	43131785	28345430	42981250	17360425	7.60564e+06	8.68272e+06	1.48405	0.0144502	0.321681	1.7662	up
C22H18O10	Catechin gallate*	Flavonoids	Flavanols	130405-40-2	250225	145080	216835	85295.5	95834.1	88933.5	1.51795	0.065312	0.400333	1.18056	up
C27H30O17	6-Hydroxykaempferol-7,6-O-Diglucoside	Flavonoids	Flavonols	-	155188	55018.6	166628	61785.9	83651.4	37246.3	1.00085	0.201693	0.508122	1.04458	up
C29H34O17	Glucosyl-rhamnazin-3-O-β-D-glucoside*	Flavonoids	Flavonols	-	60127845	1.73994e+07	48885500	1.20041e+07	1.17033e+07	1.27815e+07	1.3546	0.143681	0.480327	1.79261	up
C27H30O15	Kaempferol-3-O-glucoside-7-O-rhamnoside*	Flavonoids	Flavonols	2392-95-2	12096605	3.64462e+06	6038760	3.42865e+06	2.86034e+06	3764110	1.10642	0.259608	0.531998	1.11536	up
C21H20O13	Myricetin-3-O-galactoside*	Flavonoids	Flavonols	15648-86-9	618097	584535	749717	362823	166770	392312	1.35253	0.0203953	0.335895	1.08252	up
C26H30O12	Noricariside	Flavonoids	Flavonols	-	194446	191376	265641	68945.7	103708	100230	1.5539	0.0209051	0.335895	1.2554	up
C27H30O17	Quercetin-3,7-Di-O-glucoside*	Flavonoids	Flavonols	6892-74-6	103477	88342.3	148626	40037.1	47239.2	64544.1	1.48227	0.0583128	0.39664	1.16506	up
C17H14O8	Syringetin; 3,5,7,4'-Tetrahydroxy-3',5'-dimethoxyflavone	Flavonoids	Flavonols	4423-37-4	3.55029e+06	1.08534e+06	2.09128e+06	775483	770921	1.02501e+06	1.26685	0.191041	0.50272	1.38738	up
C25H24O15	Tamarixetin-3-O-(6''-malonyl)glucoside*	Flavonoids	Flavonols	-	2.87898e+06	2.11156e+06	1.67417e+06	775204	1.06588e+06	816726	1.51918	0.0551377	0.392594	1.32631	up
C17H14O8	3,7-Dimethylquercetagetin (3',4',5,6-Tetrahydroxy-3,7-dimethoxyflavone)	Flavonoids	Flavones	59171-23-2	223151	97258.6	144601	64044.8	68243.2	96839.8	1.28046	0.157787	0.491188	1.02111	up
C17H14O8	5,7,2',5'-Tetrahydroxy-8,6'-dimethoxyflavone	Flavonoids	Flavones	-	5.47479e+07	2.42377e+07	3.2473e+07	1.69569e+07	1.76778e+07	1.87866e+07	1.33742	0.167336	0.495974	1.06102	up
C25H26O13	Apigenin-6,8-di-C-arabinoside*	Flavonoids	Flavones	-	617081	457405	621355	221845	261910	270260	1.58742	0.021852	0.335895	1.16934	up
C27H26O17	Apigenin-7-O-(2''-glucurosyl)glucuronide	Flavonoids	Flavones	74696-01-8	1.12359e+07	5.40462e+06	7.88801e+06	3.36738e+06	4.30823e+06	4.55903e+06	1.35285	0.130481	0.477366	1.00349	up
C21H20O10	Apigenin-7-O-glucoside(Cosmosiin)*	Flavonoids	Flavones	578-74-5	27022135	15701365	7.26816e+06	10606060	3.60212e+06	4.2311e+06	1.11271	0.199445	0.506597	1.43891	up
C21H18O11	Apigenin-7-O-glucuronide*	Flavonoids	Flavones	29741-09-1	1.79825e+06	569251	1.3057e+06	503690	540120	692960	1.11489	0.209987	0.513563	1.08063	up
C21H18O11	Baicalin*	Flavonoids	Flavones	21967-41-9	1.77429e+06	696465	1.35773e+06	449073	488662	697960	1.3081	0.138341	0.477366	1.22687	up
C22H22O11	Chrysoeriol-7-O-glucoside	Flavonoids	Flavones	19993-32-9	478975	545300	496972	191168	169381	192197	1.63841	0.00141102	0.16458	1.46057	up
C28H32O15	Diosmetin-7-O-Neohesperidoside (Neodiosmin)*	Flavonoids	Flavones	38665-01-9	31090020	15136380	16520200	11631785	6.57118e+06	5.30374e+06	1.34721	0.110832	0.465921	1.41647	up
C30H36O18	Glucosyl-5,8,3'-trihydroxy-6,7,4'-trimethoxyflavone-8-O-β-D-glucoside	Flavonoids	Flavones	-	1.84837e+06	2168050	1.4095e+06	627531	677280	895790	1.5518	0.0275691	0.3465	1.30197	up
C26H28O15	Kaempferol-3-O-xylosyl(1→2)glucoside	Flavonoids	Flavones	-	3152860	1877300	1865475	503739	835400	797634	1.53008	0.0581686	0.39664	1.69025	up
C24H26O14	Limocitrol 3-Glucoside	Flavonoids	Flavones	-	828840	394359	669784	307000	160095	431979	1.20188	0.104065	0.462149	1.07415	up
C22H22O12	Nepetin-7-O-glucoside(Nepitrin)*	Flavonoids	Flavones	569-90-4	7.5563e+06	3.68684e+06	5.07261e+06	2.71141e+06	2.47024e+06	2.95082e+06	1.37356	0.135534	0.477366	1.0045	up
C27H26O11	Tricin-4'-O-(guaiacylglycerol)ether	Flavonoids	Flavones	-	441949	234175	292495	89431.5	99455.5	89243.7	1.56806	0.0648524	0.400333	1.80017	up
C26H30O11	Phellodendroside	Flavonoids	Flavanonols	40451-69-2	757010	130696	201593	97076.4	86841.7	126740	1.09347	0.320098	0.567559	1.81	up
C31H38O15	xylosyl phellodendroside	Flavonoids	Flavanonols	-	711305	487039	890714	266510	197701	228326	1.54731	0.0538534	0.392189	1.59289	up
C19H20O6	5,6,7,4'-Tetramethoxyflavanone	Flavonoids	Flavanones	2569-77-9	1.01182e+07	4.54881e+06	4.54601e+06	1.99609e+06	2.68305e+06	2.72801e+06	1.38236	0.166248	0.494955	1.37509	up
C21H18O11	Rhein-8-O-glucoside	Quinones	Anthraquinone	34298-86-7	81073.5	90176.6	55439.3	182236	261228	146745	1.49914	0.0592316	0.397034	-1.38051	down
C16H18O8	1,4,8-Trihydroxynaphthalene-1-O-glucoside	Quinones	Naphthol	39015-63-9	1.94921e+07	1.56084e+07	2.01316e+07	8.61061e+06	1.38293e+07	1.12417e+07	1.4111	0.0255747	0.335895	0.713545	insig
C10H10O4	4,5,8-Trihydroxy-α-tetralone	Quinones	Naphthol	-	1.8872e+06	1.63431e+06	2.22164e+06	1.32888e+06	1.40223e+06	1.57464e+06	1.35557	0.089965	0.442843	0.415578	insig
C16H20O9	4,5,8-Trihydroxy-α-tetralone-5-O-glucoside	Quinones	Naphthol	-	5.23032e+06	2.76452e+06	4.16145e+06	4.35699e+06	4.07998e+06	3.75403e+06	0.16958	0.98873	0.991768	-0.00411399	insig
C16H18O8	4,8-Dihydroxy Naphthol-1-O-glucoside	Quinones	Naphthol	-	748660	948562	421524	783147	741227	858523	0.552184	0.627644	0.789212	-0.169505	insig
C10H6O2	1,4-Naphthoquinone	Quinones	Quinones	130-15-4	166603	211800	480446	133242	156621	367280	0.50914	0.615715	0.780636	0.386198	insig
C8H8O4	2,5-Dimethoxybenzoquinone*	Quinones	Quinones	444561	506051	449610	430475	199405	260283	267381	1.57646	0.00219214	0.180289	0.930903	insig
C14H20O2	2,6-Di-Tert-Butyl-1,4-Benzoquinone	Quinones	Quinones	719-22-2	135981	90086.2	121729	79811.7	93553.7	96846.9	1.09877	0.187932	0.50272	0.36415	insig
C14H10O2	2-methoxyphenalen-1-one	Quinones	Quinones	-	2.77796e+06	1.59876e+06	1.17048e+06	1.3488e+06	1.89729e+06	1.86436e+06	0.077646	0.797886	0.894198	0.11831	insig
C17H26O4	Embelin	Quinones	Quinones	550-24-3	473097	449280	330873	374730	417195	446133	0.0161313	0.92395	0.958696	0.0175952	insig
C16H18O8	α-Hydrojuglone glucoside	Quinones	Quinones	-	2.28798e+06	1.36627e+06	2.16592e+06	1.59271e+06	781620	1.7076e+06	0.890659	0.230896	0.524777	0.511812	insig
C15H14O3	3,4-dihydroxy-7-methoxy-9,10-dihydro-phenanthrene	Quinones	PhenAnthraquinones	-	356787	270341	322706	231855	245384	242769	1.40359	0.0891865	0.442843	0.399661	insig
C14H8O4	1,3-Dihydroxyanthraquinone (Xanthopurpurin)	Quinones	Anthraquinone	518-83-2	106804	144518	105754	57183.3	75260.7	72185.8	1.49613	0.0411811	0.363286	0.803215	insig
C14H8O3	1-Hydroxyanthraquinone	Quinones	Anthraquinone	129-43-1	287046	222772	280651	189814	187247	207351	1.42504	0.0673956	0.401435	0.435726	insig
C15H10O5	2,5-dihydroxy-1-methoxy-anthraquinone	Quinones	Anthraquinone	-	63652.8	45783	65081.6	45722.1	43355.5	52273.8	1.03452	0.209787	0.513563	0.304084	insig
C21H22O10	5-hydroxyaloin	Quinones	Anthraquinone	-	925510	694478	672999	1.14806e+06	1.19781e+06	1.07163e+06	1.47602	0.0279862	0.3465	-0.575711	insig
C16H12O5	6-Methylaloe emodin	Quinones	Anthraquinone	-	55871.4	31045.3	41185	21906.2	24557.8	21159.3	1.42162	0.104716	0.462692	0.921697	insig
C22H24O10	8-O-methyl-7-hydroxyaloin	Quinones	Anthraquinone	-	589570	814955	818738	914260	638030	416218	0.47257	0.637631	0.7941	0.175576	insig
C15H12O4	Aloe-Emodin-9-Anthrone	Quinones	Anthraquinone	6247-99-0	143753	81547.6	91965.9	75926.9	85589.1	81389.6	0.909359	0.325895	0.57118	0.385299	insig
C23H24O12	Aurantio-obtusin-6-O-Glucoside	Quinones	Anthraquinone	129025-96-3	3.36186e+07	1.67915e+07	2.44819e+07	1.38813e+07	1.72456e+07	1.99267e+07	1.02246	0.238848	0.524777	0.5528	insig
C15H12O3	Chrysophanol-9-anthrone	Quinones	Anthraquinone	491-58-7	252840	299898	173482	308851	325431	391837	1.18214	0.0979159	0.453734	-0.498721	insig
C15H16O8	Hedycaffeoylglucoside A	Quinones	Anthraquinone	-	6.87843e+06	1.34132e+07	1.49654e+07	7.41024e+06	7.44587e+06	8.13414e+06	1.02532	0.239941	0.524777	0.61689	insig
C15H10O9S	Hydroxyaloe-emodin-8-O-sulfate	Quinones	Anthraquinone	-	146495	83942.4	179760	72794.1	88688.5	77933.1	1.20044	0.176865	0.499333	0.776803	insig
C16H12O6	Xanthorin	Quinones	Anthraquinone	17526-15-7	1.27338e+06	920159	972243	914139	860312	943087	0.918408	0.30619	0.55836	0.220261	insig
C24H24O11	1,4,8-Trihydroxynaphthalene-1-O-[6'-O-(3''-methoxy-5''-hydryoxybenzoyl)]glucoside	Quinones	Quinones	-	774858	668831	714590	403346	445683	80025	1.12209	0.0625775	0.399427	1.21605	up
C26H26O11	1,4,8-Trihydroxynaphthalene-1-O-[6'-O-(4''-propionyloxybenzoyl)]glucoside	Quinones	Quinones	-	3.03193e+06	3.26446e+06	3.47048e+06	1.48113e+06	1.19968e+06	1.16899e+06	1.61721	0.000349025	0.0976772	1.34311	up
C8H8O4	2,6-Dimethoxy-1,4-benzoquinone*	Quinones	Quinones	530-55-2	592944	393350	602229	169727	238070	231200	1.54378	0.0335658	0.361293	1.3138	up
C14H8O4	Danthron; 1,8-Dihydroxyanthraquinone	Quinones	Anthraquinone	117-10-2	94272.3	60611.6	83999.5	30181.7	28229.2	12784.2	1.46649	0.0147634	0.324962	1.74646	up
C20H26O10	Peucedanol 7-O-glucoside	Lignans and Coumarins	Coumarins	65853-04-5	1.84269e+06	1.40518e+06	1.60175e+06	3.5615e+06	4.08918e+06	3.70945e+06	1.61523	0.000534439	0.107577	-1.22803	down
C9H8O2	3,4-Dihydrocoumarin	Lignans and Coumarins	Coumarins	119-84-6	31843.6	19407.8	27320.1	14544.1	17053.3	51661.7	0.209995	0.910466	0.952779	-0.0836034	insig
C16H18O8	4-Hydroxy-7-methoxycoumarin-β-rhamnoside	Lignans and Coumarins	Coumarins	-	410903	227430	301580	283168	303643	343564	0.0734664	0.959159	0.976608	0.0147165	insig
C9H6O3	4-Hydroxycoumarin	Lignans and Coumarins	Coumarins	1076-38-6	60836.6	75238.6	78434.6	49932.6	57820	88475.5	0.52105	0.671839	0.814943	0.128512	insig
C12H12O5	5,6,7-Trimethoxycoumarin*	Lignans and Coumarins	Coumarins	55085-47-7	45768.7	25735.9	22729.9	44531.1	30684.4	71260.6	0.911127	0.292666	0.552328	-0.636338	insig
C10H8O4	5,7-Dihydroxy-4-methylcoumarin	Lignans and Coumarins	Coumarins	2107-76-8	2.23018e+06	800105	1.17603e+06	826159	399823	1.04064e+06	0.959786	0.268468	0.532932	0.892011	insig
C9H6O4	5,7-Dihydroxycoumarin	Lignans and Coumarins	Coumarins	2732-18-5	140226	70285.2	125147	48372.1	53722.8	72653.3	1.30444	0.115535	0.467295	0.941715	insig
C11H10O4	5,7-Dimethoxycoumarin (Limettin)(Citropten)	Lignans and Coumarins	Coumarins	487-06-9	689828	397665	589355	378332	446633	437665	0.997917	0.244846	0.525892	0.40932	insig
C10H8O4	6,7-Dihydroxy-4-methylcoumarin	Lignans and Coumarins	Coumarins	529-84-0	2147745	1.1533e+06	1.0851e+06	692460	969376	1.11264e+06	1.04935	0.254158	0.530377	0.660737	insig
C10H8O3	6-Hydroxy-4-methylcoumarin	Lignans and Coumarins	Coumarins	2373-31-1	328708	275645	323636	285117	336309	354882	0.423651	0.582236	0.758127	-0.0732299	insig
C10H8O4	6-Hydroxy-7-methoxycoumarin	Lignans and Coumarins	Coumarins	-	2.47022e+06	1577020	2.05785e+06	2437355	1.39447e+06	1.4097e+06	0.546088	0.543467	0.736144	0.220026	insig
C10H8O2	6-MethylCoumarin	Lignans and Coumarins	Coumarins	92-48-8	680003	599354	799724	463282	305702	548577	1.28993	0.0529844	0.392189	0.658076	insig
C9H6O3	6-hydroxycoumarin	Lignans and Coumarins	Coumarins	6093-68-1	1.33298e+06	1.40787e+06	2.57557e+06	2.06862e+06	2.09512e+06	975944	0.0985869	0.919259	0.95689	0.04878	insig
C10H8O3	7-Hydroxy-4-methylcoumarin	Lignans and Coumarins	Coumarins	90-33-5	129113	98504.5	59820.1	87893.6	94349.9	112292	0.243483	0.919918	0.95689	-0.0351946	insig
C9H6O3	7-Hydroxycoumarin;Umbelliferone	Lignans and Coumarins	Coumarins	93-35-6	8.95663e+07	7.73013e+07	9.81321e+07	7.00549e+07	7.90359e+07	7.47991e+07	1.21332	0.138183	0.477366	0.243201	insig
C15H16O4	7-Methoxy-5-Prenyloxycoumarin	Lignans and Coumarins	Coumarins	35590-41-1	514360	237230	380253	282263	329963	276533	0.630912	0.418815	0.647403	0.348809	insig
C9H6O3	7-hydroxy-2H-1-benzopyran-2-one	Lignans and Coumarins	Coumarins	-	6.3891e+06	4.60674e+06	5.36421e+06	4.22987e+06	5.39872e+06	4.75024e+06	0.775429	0.353779	0.594133	0.18623	insig
C20H24O12	Apiosylskimmin (Adicardin)	Lignans and Coumarins	Coumarins	103529-94-8	291566	261209	103761	276359	252815	574303	0.89392	0.294504	0.552951	-0.74911	insig
C15H16O9	Cichoriin*	Lignans and Coumarins	Coumarins	531-58-8	6.20944e+06	4.97229e+06	5.66683e+06	4.1812e+06	5.28823e+06	5.62245e+06	0.778497	0.359684	0.599491	0.158854	insig
C22H18O8	Citrumedin A	Lignans and Coumarins	Coumarins	-	126038	69381.4	95188.8	46612	71187.5	80107	1.04438	0.197259	0.506462	0.554258	insig
C20H24O9	Columbianetin Glucopyranoside	Lignans and Coumarins	Coumarins	55836-35-6	143396	301990	427310	392210	504283	408289	0.958026	0.214948	0.516034	-0.580258	insig
C23H26O12	Columbianetin malonyl glucopyranoside	Lignans and Coumarins	Coumarins	-	658760	572888	585744	736421	821608	607669	1.10028	0.194314	0.504188	-0.252963	insig
C9H6O2	Coumarin	Lignans and Coumarins	Coumarins	91-64-5	184175	149518	202565	120377	114746	164361	1.20816	0.107949	0.462692	0.424791	insig
C10H6O4	Coumarin-3-carboxylic Acid	Lignans and Coumarins	Coumarins	531-81-7	341797	334327	257666	192993	176214	183341	1.53781	0.0382654	0.363286	0.756996	insig
C9H6O4	Daphnetin	Lignans and Coumarins	Coumarins	486-35-1	9.09254e+06	7.98687e+06	7.3161e+06	4.64999e+06	4.38792e+06	6.6066e+06	1.40729	0.0323617	0.361293	0.640959	insig
C15H16O9	Daphnetin-8-Glucoside	Lignans and Coumarins	Coumarins	20853-56-9	866941	625217	767629	482577	591380	495614	1.38756	0.062651	0.399427	0.525816	insig
C15H16O9	Daphnin*	Lignans and Coumarins	Coumarins	486-55-5	2.1442e+07	1.73459e+07	2.5328e+07	1.21057e+07	1.16152e+07	10038189	1.53168	0.0402835	0.363286	0.925409	insig
C14H14O4	Decursinol	Lignans and Coumarins	Coumarins	23458-02-8	2.71424e+06	1.90758e+06	1.37829e+06	1.52337e+06	1.47127e+06	1.95375e+06	0.573278	0.471032	0.684534	0.278032	insig
C19H12O6	Dicumarol	Lignans and Coumarins	Coumarins	66-76-2	574501	357038	1.54863e+06	558350	1.27714e+06	605820	0.147304	0.977849	0.985901	0.0227844	insig
C12H12O5	Dimethylfraxetin; 6,7,8-Trimethoxycoumarin*	Lignans and Coumarins	Coumarins	6035-49-0	75154	45513.4	32985.6	47626.3	51664.7	74561.8	0.46665	0.68098	0.818914	-0.178191	insig
C9H6O4	Esculetin (6,7-Dihydroxycoumarin)	Lignans and Coumarins	Coumarins	305-01-1	7.49072e+06	5.36862e+06	6.76051e+06	4.27453e+06	3.55913e+06	5.65621e+06	1.25071	0.0798853	0.424106	0.540438	insig
C15H16O9	Esculetin-7-O-glucoside*	Lignans and Coumarins	Coumarins	-	5.78003e+06	4.61329e+06	4.844e+06	4.82607e+06	5.97027e+06	4.54684e+06	0.0522085	0.953135	0.972496	-0.00998846	insig
C16H16O9	Esculetin-7-O-quinic acid	Lignans and Coumarins	Coumarins	-	1.85932e+07	1.30969e+07	1.59593e+07	9.33435e+06	8.80496e+06	1.14432e+07	1.45059	0.043706	0.367861	0.687711	insig
C15H16O9	Esculin (6,7-Dihydroxycoumarin-6-O-glucoside)*	Lignans and Coumarins	Coumarins	531-75-9	7.59916e+06	5.66649e+06	6.69215e+06	5.32084e+06	5.85952e+06	6.03096e+06	1.00583	0.237606	0.524777	0.213595	insig
C18H18O12	Esculin 6'-Malonate	Lignans and Coumarins	Coumarins	-	1.56944e+06	1.18648e+06	1.6439e+06	1.26608e+06	1.16538e+06	1.05342e+06	1.14125	0.151946	0.487972	0.336335	insig
C10H8O5	Fraxetin (7,8-Dihydroxy-6-methoxycoumarin)	Lignans and Coumarins	Coumarins	574-84-5	2471265	2.18264e+06	2315340	3.6596e+06	3.43826e+06	2.57842e+06	1.36629	0.103766	0.461993	-0.473451	insig
C16H18O10	Fraxetin-8-O-glucoside (Fraxin)	Lignans and Coumarins	Coumarins	524-30-1	1.96521e+07	1.02849e+07	1.69461e+07	8.40408e+06	9.25127e+06	9.49341e+06	1.30008	0.140028	0.477366	0.788179	insig
C11H10O5	Fraxidin (8-Hydroxy-6,7-dimethoxycoumarin)	Lignans and Coumarins	Coumarins	525-21-3	459308	283650	151569	289074	373768	303751	0.430391	0.816928	0.903547	-0.111784	insig
C10H8O5	Isofraxetin	Lignans and Coumarins	Coumarins	50656-75-2	1.45518e+06	899343	1.32633e+06	1.04769e+06	1.09906e+06	1.98815e+06	0.269535	0.692411	0.825081	-0.167815	insig
C11H10O5	Isofraxidin	Lignans and Coumarins	Coumarins	486-21-5	3212505	2181590	2775120	4481095	1.30643e+06	2.07174e+06	0.30223	0.925912	0.960223	0.0558027	insig
C17H20O10	Isofraxidin-7-O-glucoside	Lignans and Coumarins	Coumarins	483-91-0	296735	174024	233047	306154	346555	323084	1.22587	0.113331	0.467295	-0.471398	insig
C10H8O4	Isoscopoletin (6-Hydroxy-7-Methoxycoumarin)	Lignans and Coumarins	Coumarins	776-86-3	9.95773e+06	5.5163e+06	7.9654e+06	3.66928e+06	4.30628e+06	4.24111e+06	1.42912	0.097002	0.453734	0.940088	insig
C16H18O9	Isoscopoletin-β-D-glucoside	Lignans and Coumarins	Coumarins	20186-29-2	3.40619e+07	1.91792e+07	2.80175e+07	3.06929e+07	2.6281e+07	3.4025e+07	0.571703	0.5525	0.742037	-0.163329	insig
C19H20O13	Malonyl fraxin	Lignans and Coumarins	Coumarins	-	250343	244545	120888	111849	244259	157476	0.438568	0.584784	0.758795	0.261807	insig
C16H22O4	Methylillicinone F	Lignans and Coumarins	Coumarins	-	2.42752e+06	4.35518e+06	3.84785e+06	3.12014e+06	3.22602e+06	3.80024e+06	0.123218	0.812715	0.902045	0.0672481	insig
C15H16O4	Murraol	Lignans and Coumarins	Coumarins	109741-38-0	1.76326e+06	1.68604e+06	1.89445e+06	1.26879e+06	1.69913e+06	1.86873e+06	0.732098	0.449172	0.668639	0.143846	insig
C19H14O6	O-Feruloyl 3-hydroxycoumarin	Lignans and Coumarins	Coumarins	-	1.81714e+06	1.50074e+06	1.80253e+06	1870545	908061	1.45158e+06	0.74198	0.403387	0.632189	0.275538	insig
C15H16O5	Paniculin	Lignans and Coumarins	Coumarins	-	961632	740578	921102	763602	787229	730764	1.01911	0.231763	0.524777	0.201347	insig
C20H26O10	Peucedanol 3'-O-glucoside	Lignans and Coumarins	Coumarins	65891-61-4	415841	200368	208353	349782	348809	366947	0.92979	0.372734	0.606403	-0.369882	insig
C10H8O4	Scopoletin (7-Hydroxy-6-methoxycoumarin)	Lignans and Coumarins	Coumarins	92-61-5	333938	238840	268072	152153	210835	225408	1.26161	0.0825764	0.431379	0.515063	insig
C16H18O9	Scopoletin-7-O-glucoside (Scopolin)	Lignans and Coumarins	Coumarins	531-44-2	4.58314e+06	1.03011e+06	1.4647e+06	1.31938e+06	1.12334e+06	1.63475e+06	0.566705	0.46632	0.683365	0.795658	insig
C21H26O13	Scopoletin-7-O-xylosyl(1→6)glucoside	Lignans and Coumarins	Coumarins	-	50129	33141.7	29918.7	35004	27078.3	34216.3	0.586524	0.473554	0.685991	0.233153	insig
C19H18O6	Turgeniifolin A	Lignans and Coumarins	Coumarins	-	1.88441e+07	8.83294e+06	1.38894e+07	1.0425e+07	1.69186e+07	9.839e+06	0.269291	0.712225	0.835639	0.16079	insig
C21H26O12	Umbelliferone 7-O-Rutinoside	Lignans and Coumarins	Coumarins	-	438119	417404	454452	424058	412245	500956	0.184983	0.783176	0.88895	-0.0297396	insig
C11H10O5	Umckalin (7-hydroxy-5,6-dimethoxycoumarin)	Lignans and Coumarins	Coumarins	43053-62-9	586220	478213	508315	1.03417e+06	505746	1.05059e+06	1.11386	0.195278	0.504684	-0.719945	insig
C16H10O7	Wedelolactone	Lignans and Coumarins	Coumarins	524-12-9	1.22868e+06	1.02232e+06	842395	891178	1.05338e+06	1.28909e+06	0.226936	0.78548	0.889194	-0.0639726	insig
C14H12O3	Xanthyletin	Lignans and Coumarins	Coumarins	553-19-5	101977	71906.4	67953.5	55803.4	63929.9	73218.3	0.96598	0.268029	0.532932	0.325792	insig
C9H6O4	aesculetine	Lignans and Coumarins	Coumarins	-	1.40284e+07	1.01127e+07	9.75854e+06	6.68757e+06	6.68141e+06	9.75872e+06	1.2385	0.109047	0.46355	0.551649	insig
C26H32O12	1-Hydroxypinoresinol-1-O-Glucoside	Lignans and Coumarins	Lignans	81495-71-8	211121	265250	160114	128626	101530	149008	1.33461	0.0885255	0.442843	0.747308	insig
C20H20O7	4-Ketopinoresinol	Lignans and Coumarins	Lignans	66288-89-9	77587.4	59195.9	81504.4	85530.2	91725.6	76838.9	0.960946	0.228359	0.524777	-0.219135	insig
C27H36O12	5'-Methoxyisolariciresinol-9'-O-glucoside	Lignans and Coumarins	Lignans	-	164561	156900	121663	123782	139664	170997	0.139408	0.887259	0.939596	0.0285406	insig
C27H34O12	5'-Methoxymatairesinoside*	Lignans and Coumarins	Lignans	1691201-82-7	2.84861e+06	2.12031e+06	2.15831e+06	2.02264e+06	2.32505e+06	2.69649e+06	0.0715017	0.932535	0.96318	0.0169121	insig
C20H20O6	Balanophonin	Lignans and Coumarins	Lignans	118916-57-7	977706	623512	698401	330902	453662	525998	1.37023	0.0725454	0.415415	0.811208	insig
C22H26O9	Ciwujiatone	Lignans and Coumarins	Lignans	-	211234	213092	103314	90272.6	153689	190599	0.470451	0.543797	0.736144	0.279993	insig
C26H34O12	Cycloolivil-6-O-glucoside	Lignans and Coumarins	Lignans	-	305652	288923	287637	405964	375830	394760	1.62068	0.00142821	0.16458	-0.415372	insig
C26H32O11	Dehydrodiconiferyl alcohol-4-O-glucoside*	Lignans and Coumarins	Lignans	107870-88-2	1.13496e+06	299762	1.10797e+06	1.25252e+06	960036	2249295	0.888314	0.258369	0.531998	-0.811287	insig
C20H22O6	Epipinoresinol*	Lignans and Coumarins	Lignans	24404-50-0	678942	584023	634766	568271	846917	760809	0.701365	0.379576	0.612008	-0.197401	insig
C26H36O12	Erythro-Guaiacylglycerol-β-dihydroconiferyl Ether glucoside	Lignans and Coumarins	Lignans	-	291774	279476	257433	254146	468547	406133	0.953375	0.255036	0.530377	-0.445931	insig
C31H42O15	Glucosylschizandriside	Lignans and Coumarins	Lignans	-	1.95125e+07	36424155	35917445	25704135	1.25395e+07	33714605	0.623513	0.469695	0.684274	0.352185	insig
C20H24O6	Isolariciresinol	Lignans and Coumarins	Lignans	548-29-8	158732	65196.4	111534	103328	121805	133799	0.374611	0.804829	0.896848	-0.0975577	insig
C26H34O11	Lariciresinol-4'-O-glucoside	Lignans and Coumarins	Lignans	143663-00-7	528981	490071	530620	278901	258832	275569	1.63759	0.000631747	0.107577	0.930099	insig
C20H24O8	Massoniresinol; Vladinol A	Lignans and Coumarins	Lignans	96087-10-4	214646	127618	189779	115510	119757	50510.8	1.16229	0.0758385	0.416339	0.896649	insig
C20H26O4	Meso-dihydroguaiaretic acid	Lignans and Coumarins	Lignans	66322-34-7	93835.3	56303.4	89092	70178.8	65236.6	91179.4	0.182275	0.783917	0.889194	0.0782879	insig
C26H34O12	Olivil-4'-O-glucoside	Lignans and Coumarins	Lignans	76880-93-8	211562	126367	316909	326285	358086	225683	0.881947	0.285422	0.547638	-0.474813	insig
C20H22O6	Pinoresinol*	Lignans and Coumarins	Lignans	487-36-5	1.09035e+06	964785	1.131e+06	1.50387e+06	1.44038e+06	1.69259e+06	1.54198	0.00886022	0.261137	-0.541335	insig
C32H42O16	Pinoresinol-4,4'-O-diglucoside	Lignans and Coumarins	Lignans	63902-38-5	13686.6	5974.99	6133.96	20005	9405.3	6934.95	0.636244	0.506958	0.709379	-0.494646	insig
C28H34O12	Pinoresinol-4-O-(6''-acetyl)glucoside	Lignans and Coumarins	Lignans	-	85030	42964.1	55631.6	61234.6	210642	40390.5	0.474875	0.510541	0.70983	-0.766011	insig
C20H20O6	Piperitol	Lignans and Coumarins	Lignans	52151-92-5	200152	205350	160146	187809	263921	117014	0.113347	0.98335	0.987977	-0.00787487	insig
C20H16O6	Savinin	Lignans and Coumarins	Lignans	493-95-8	6.53083e+06	4.04026e+06	5.74157e+06	6.50253e+06	7.3736e+06	6.66877e+06	1.06272	0.186215	0.50272	-0.332788	insig
C26H36O11	Secoisolariciresinol 4-O-glucoside	Lignans and Coumarins	Lignans	-	2584920	663689	716815	2778515	695061	3654645	0.665348	0.389965	0.622164	-0.846067	insig
C25H34O10	Secoisolariciresinol-9'-O-xyloside	Lignans and Coumarins	Lignans	-	56270.6	48862.2	72083	79258.9	95553.9	89782.8	1.38961	0.0301637	0.356667	-0.578282	insig
C22H26O8	Syringaresinol	Lignans and Coumarins	Lignans	21453-71-4	40440	29545.5	37135.6	23570	41092	40204.2	0.207061	0.915512	0.954999	0.0306941	insig
C30H38O14	Syringaresinol-4'-O-(6''-acetyl)glucoside	Lignans and Coumarins	Lignans	-	43345	16675	31092.9	28041.4	32698	30345.3	0.212289	0.999148	0.999511	0.000445212	insig
C21H24O7	Trachelogenin	Lignans and Coumarins	Lignans	34209-69-3	152952	161040	130271	134797	120131	147833	0.799576	0.321313	0.568612	0.141489	insig
C33H44O17	Trachelogenin-4'-O-gentiobioside	Lignans and Coumarins	Lignans	106647-13-6	74243.1	61215.6	68956.5	108380	49803.3	121725	0.656066	0.37262	0.606403	-0.453452	insig
C27H34O12	Tracheloside*	Lignans and Coumarins	Lignans	33464-71-0	2.82223e+06	1.52237e+06	2.46008e+06	2.0386e+06	1.91056e+06	2.23882e+06	0.267544	0.65268	0.803563	0.137061	insig
C22H26O6	epieudesmin	Lignans and Coumarins	Lignans	-	1.11029e+07	7.40293e+06	8.02209e+06	5.34426e+06	6.65806e+06	6.47328e+06	1.28153	0.131753	0.477366	0.521889	insig
C26H32O11	saikolignanoside D*	Lignans and Coumarins	Lignans	-	2.11669e+06	1.01872e+06	1.25183e+06	1.17939e+06	737798	507625	1.08281	0.183371	0.50171	0.855441	insig
C28H36O13	syringaresinol-4-O-β-D-glucopyranoside	Lignans and Coumarins	Lignans	-	174273	301703	109669	254232	222642	63197.5	0.20742	0.861591	0.924853	0.116877	insig
C15H16O7	7-Hydroxycoumarin-O-rhamnoside	Lignans and Coumarins	Coumarins	-	549746	352154	404393	80229.1	298682	219624	1.22735	0.0538169	0.392189	1.12597	up
C9H6O3	8-Hydroxycoumarin	Lignans and Coumarins	Coumarins	2442-31-1	3.26316e+06	3.813e+06	5.2738e+06	1511315	871641	680749	1.52927	0.0226296	0.335895	2.01116	up
C15H8O7	Demethylwedelolactone	Lignans and Coumarins	Coumarins	6468-55-9	322474	179238	420495	125582	74997.5	83108	1.45568	0.0869007	0.439893	1.70079	up
C15H16O8	Skimmin (7-Hydroxycoumarin-7-O-glucoside)	Lignans and Coumarins	Coumarins	93-39-0	4.71257e+07	5.92018e+07	3.89974e+07	1.46011e+07	1.04684e+07	1.86655e+07	1.56196	0.017669	0.33229	1.73242	up
C21H22O6	Bursehernin	Lignans and Coumarins	Lignans	-	964930	554415	830755	607965	270072	249730	1.24202	0.0720341	0.413826	1.05925	up
C26H32O11	Dehydrodiconiferyl alcohol-gamma'-O-glucoside*	Lignans and Coumarins	Lignans	-	1.72221e+06	1.6531e+06	1.36066e+06	472215	882822	842078	1.46811	0.00835581	0.261137	1.10805	up
C26H32O11	Dehydrodiconiferylalcohol-9'-O-glucoside	Lignans and Coumarins	Lignans	-	966249	571211	687062	227508	266057	209995	1.57337	0.04706	0.379385	1.66075	up
C26H34O11	Dihydrodehydrodiconiferyl alcohol-4-O-glucoside*	Lignans and Coumarins	Lignans	-	154603	183620	365475	80051.4	102773	148124	1.2608	0.193492	0.504057	1.08835	up
C31H36O11	Erythro-Guaiacylglycerol-β-O-4'-dehydrodisinapyl Ether	Lignans and Coumarins	Lignans	613684-55-2	47094.6	30765	37127.8	10498.5	14872.8	8339.21	1.55611	0.0181496	0.33229	1.77021	up
C20H18O6	Hinokinin	Lignans and Coumarins	Lignans	26543-89-5	738107	513906	1.03529e+06	425963	214018	434044	1.28498	0.0984269	0.453734	1.09062	up
C26H34O11	Isolariciresinol-9'-O-glucoside*	Lignans and Coumarins	Lignans	63358-12-3	154603	183620	365475	80051.4	102773	148124	1.2608	0.193492	0.504057	1.08835	up
C33H44O17	Medioresinol-4,4'-di-O-glucoside	Lignans and Coumarins	Lignans	88142-63-6	5861.58	4027.37	8340	985.3	3340	4324.95	1.11724	0.119479	0.468457	1.07542	up
C26H30O12	Sesamolinol-glucoside	Lignans and Coumarins	Lignans	-	364158	361273	328150	169487	150525	143212	1.62362	0.000320398	0.0976772	1.18552	up
C28H36O13	Syringaresinol-4'-O-glucoside; Acanthoside B	Lignans and Coumarins	Lignans	7374-79-0	213783	108619	177674	64478.8	70161.8	92578	1.41752	0.0890662	0.442843	1.13807	up
C18H32O16	D-Panose*	Others	Saccharides	33401-87-5	16964.6	27679	17319.5	51066.8	31023.9	71170.1	1.36878	0.10929	0.46355	-1.30651	down
C18H32O16	Raffinose*	Others	Saccharides	512-69-6	26717.7	44520.4	39891	110001	47980.7	126180	1.29948	0.130563	0.477366	-1.35447	down
C9H8O3	4-hydroxyphenyl acrylaldehyde	Others	Aldehyde compounds	-	779219	1102590	644911	1.89526e+06	2.28012e+06	2.62157e+06	1.54284	0.00741007	0.261137	-1.42762	down
C16H28O9	Glucosyl 6,9-dihydroxydec-4-enoic acid	Others	Others	-	75008.7	30061	81413.2	100599	119935	200745	1.2194	0.108268	0.462692	-1.17573	down
C16H22O4	Des-O-Methyllasiodiplodin	Others	Lactones	32885-82-8	396785	424409	1318555	4.42208e+06	631764	4.14918e+06	1.08635	0.187995	0.50272	-2.10467	down
C20H22O9	2,4,6,4'-Tetrahydroxy-stilbene-2-O-glucoside*	Others	Stilbene	-	635884	495633	646808	660794	593729	577930	0.321724	0.763946	0.875187	-0.0432567	insig
C17H20O4	3'-Hydroxy-3,4,5-trimethoxybibenzyl	Others	Stilbene	-	94015.3	12448.5	62861.4	67148.5	65894	121280	0.745601	0.40126	0.630873	-0.586864	insig
C14H14O3	3,3',5-Trihydroxybibenzyl	Others	Stilbene	86630-23-1	5845.95	7858.91	10055.4	7786.92	8491.8	6526.46	0.119719	0.828814	0.908205	0.0591906	insig
C15H16O2	Stilbostemin B; 3,5-Dihydroxy-4-Methylbibenzyl	Others	Stilbene	162411-67-8	1.15204e+06	588179	878655	596741	555591	655984	1.04996	0.236474	0.524777	0.534301	insig
C20H22O9	Tetrahydroxy-stilbene-O-glucoside*	Others	Stilbene	-	102032	63605.7	83484.7	53237.7	127837	104266	0.219077	0.658397	0.806107	-0.195833	insig
C21H24O9	gnetifolin E	Others	Stilbene	140671-07-4	35010	60134.9	15721.8	23708.8	26675	73488.5	0.159048	0.844244	0.916402	-0.160027	insig
C12H18O11	2-O-α-D-Glucopyranosyl-L-ascorbic acid	Others	Vitamin	129499-78-1	3.1784e+06	2.04739e+06	1.93928e+06	4.10984e+06	2.96799e+06	2.77629e+06	1.09019	0.194022	0.504098	-0.459747	insig
C8H9NO4	4-Pyridoxic acid	Others	Vitamin	82-82-6	593839	316027	472669	298785	298632	257212	1.24368	0.156622	0.490223	0.693945	insig
C14H19NO9	4-Pyridoxic acid-O-glucoside	Others	Vitamin	-	1.2493e+06	850866	1.01362e+06	645536	698660	765457	1.38966	0.0911005	0.442843	0.56166	insig
C10H16N2O3S	Biotin	Others	Vitamin	58-85-5	907007	574298	1139545	1206765	441306	663326	0.367953	0.733323	0.849476	0.181269	insig
C9H17NO5	D-Pantothenic Acid	Others	Vitamin	79-83-4	9.07189e+06	4.77059e+06	8.48169e+06	4.36339e+06	4.99752e+06	5.9804e+06	1.0177	0.219679	0.521638	0.541185	insig
C6H8O6	Erythorbic Acid; Isoascorbic Acid	Others	Vitamin	89-65-6	340017	283865	249231	164360	156400	292524	1.10381	0.183095	0.50171	0.509611	insig
C12H18O11	Isoascorbic acid 2-O-glucoside	Others	Vitamin	-	486516	246266	277229	524992	596504	447109	1.21868	0.116437	0.468379	-0.635111	insig
C6H5NO2	Isonicotinic acid	Others	Vitamin	55-22-1	3.19203e+06	4.17265e+06	4.25981e+06	7.13092e+06	6.38785e+06	4.3452e+06	1.27106	0.115347	0.467295	-0.619885	insig
C15H14O4	Menadiol Diacetate	Others	Vitamin	573-20-6	241396	181825	274598	117152	90711.8	356596	0.692741	0.658794	0.806107	0.30598	insig
C12H15NO7	N-(beta-D-Glucosyl)nicotinate*	Others	Vitamin	-	847771	561686	874583	477970	512395	494747	1.35173	0.115667	0.467295	0.621016	insig
C6H6N2O	Nicotinamide	Others	Vitamin	98-92-0	3.14803e+06	2.03131e+06	2.55309e+06	1.77767e+06	2.33751e+06	3.24878e+06	0.266938	0.830967	0.909422	0.0704403	insig
C11H14NO6+	Nicotinate D-ribonucleoside	Others	Vitamin	17720-18-2	761126	988095	754467	1.03129e+06	1.23853e+06	697166	0.622543	0.445518	0.666237	-0.244943	insig
C6H5NO2	Nicotinic acid (Vitamin B3)	Others	Vitamin	59-67-6	2.58295e+06	2.02353e+06	2.47278e+06	1.87435e+06	2.38219e+06	2.79567e+06	0.103382	0.978867	0.98642	0.00552356	insig
C5H4N2O4	Orotic acid (Vitamin B13)	Others	Vitamin	65-86-1	316251	369616	370699	256776	222622	258590	1.53593	0.0113748	0.286702	0.517714	insig
C31H46O2	Phylloquinone (Vitamin K1)	Others	Vitamin	84-80-0	6419.83	7908.52	6861.34	11440.4	7951.93	11444.2	1.32215	0.0955637	0.453291	-0.541277	insig
C8H11NO3	Pyridoxine	Others	Vitamin	65-23-6	344713	206019	203221	305175	328294	375053	1.08608	0.203216	0.508122	-0.419698	insig
C20H31NO13	Pyridoxine-5'-O-diglucoside	Others	Vitamin	-	69653.3	38101	42345.3	46689.3	41476.8	47504	0.262142	0.677025	0.81769	0.145818	insig
C14H21NO8	Pyridoxine-5'-O-glucoside	Others	Vitamin	-	1.29082e+06	972004	1.00295e+06	1.26641e+06	1.49216e+06	1.67166e+06	1.28733	0.0678303	0.401435	-0.439955	insig
C20H30O	Retinol (Vitamin A1)	Others	Vitamin	68-26-8	21211.6	28866.2	29591.8	18623.6	15311.3	56249.5	0.116605	0.816449	0.903547	-0.178847	insig
C28H42O2	γ-Tocotrienol	Others	Vitamin	14101-61-2	485880	211964	539484	385647	460013	511618	0.412781	0.739769	0.853982	-0.133487	insig
C13H19NO7	1-(β-D-Glucopyranosyl)-3-ethyl-4-methyl-1H-pyrrole-2,5-dione	Others	Ketone compounds	-	2.28259e+06	1.6119e+06	3.35861e+06	2.07823e+06	535101	2.44568e+06	0.714792	0.4	0.629398	0.519742	insig
C9H8O	1-Indanone	Others	Ketone compounds	83-33-0	4.52991e+06	3.03266e+06	2819678	3.34257e+06	3.54166e+06	3.13654e+06	0.0475154	0.84553	0.916402	0.0511252	insig
C10H12O	2',4'-Dimethylacetophenone	Others	Ketone compounds	89-74-7	2.99245e+06	1.4976e+06	2.06227e+06	2.43637e+06	1.66233e+06	1.78441e+06	0.253342	0.683343	0.819109	0.155428	insig
C8H9NO	2'-Aminoacetophenone	Others	Ketone compounds	551-93-9	339743	305975	314550	296405	317362	390551	0.321863	0.667058	0.810649	-0.0647085	insig
C11H14O5	3,4'-Dihydroxy-3',5'-dimethoxypropiophenone	Others	Ketone compounds	136196-47-9	735775	815321	532624	512057	547934	867720	0.367987	0.732306	0.848868	0.112272	insig
C15H12O5	3,5-Dihydroxy-2,4-dimethoxy-9H-fluoren-9-one	Others	Ketone compounds	-	207098	174000	253828	180976	398536	279890	0.733059	0.35885	0.598796	-0.436749	insig
C11H14O5	3-Hydroxy-1-(4-hydroxy-3,5-dimethoxyphenyl)propan-1-one	Others	Ketone compounds	-	863079	522672	1253835	1070680	542545	674734	0.291769	0.681915	0.819051	0.20625	insig
C9H10O3	4'-Hydroxy-3'-methoxyacetophenone (Acetovanillone)	Others	Ketone compounds	498-02-2	141402	93073	122713	157250	116479	133841	0.716313	0.413806	0.643346	-0.190365	insig
C9H10O2	4'-Hydroxypropiophenone	Others	Ketone compounds	70-70-2	41491.3	29521.3	25881.9	16221.3	20465	23536	1.31588	0.105961	0.462692	0.686118	insig
C6H8O3	4-Hydroxy-2,5-dimethyl-3(2H)furanone	Others	Ketone compounds	3658-77-3	93052	97232.4	100849	93015.1	108197	107537	0.717722	0.364872	0.604724	-0.0847562	insig
C8H8O2	4-Hydroxyacetophenone	Others	Ketone compounds	99-93-4	298941	256539	412265	715130	274247	938085	0.971128	0.239066	0.524777	-0.994004	insig
C18H18O12	5,7-Dihydroxychromone malonyl glucoside	Others	Ketone compounds	-	1.12194e+07	1.10531e+07	1.04148e+07	1.06285e+07	1.17757e+07	8.95519e+06	0.423756	0.649165	0.802343	0.0598378	insig
C22H28O7	5-Hydroxy-7-(4-hydroxy-3,5-dimethoxyphenyl)-1-(4-hydroxy-3-methoxyphenyl)heptan-3-one	Others	Ketone compounds	-	99530	92451	84409	153665	144103	153200	1.61816	0.000691114	0.107577	-0.706318	insig
C15H10O6	6,8-dihydroxy-3-methyl-9-oxoxanthene-1-carboxylic acid	Others	Ketone compounds	-	8.78625e+06	5.48852e+06	6.19353e+06	3.86023e+06	4.12966e+06	4.9279e+06	1.34227	0.117946	0.468457	0.664032	insig
C14H16O3	7-hydroxy-6,8-dimethyl-2-prop-1-enyl-2,3-dihydrochromen-4-one	Others	Ketone compounds	-	548549	312958	324879	287140	342959	320705	0.728487	0.414119	0.643346	0.319355	insig
C13H8O	9-Fluorenone	Others	Ketone compounds	486-25-9	641349	164907	196020	281544	222987	324725	0.00908604	0.745973	0.85811	0.27339	insig
C19H32O8	Ampelopsisionoside	Others	Ketone compounds	-	55320.1	70021	240205	53289.8	250225	74377.7	0.00108473	0.964184	0.978671	-0.0479226	insig
C8H8O3	Aquilegiolide	Others	Ketone compounds	94481-79-5	704036	429427	703212	445421	432069	397080	1.16571	0.174076	0.499333	0.527085	insig
C11H16O	Cis-Jasmone	Others	Ketone compounds	488-10-8	179547	153630	124536	220201	111042	185843	0.352255	0.621094	0.784983	-0.175963	insig
C6H8O2	Cyclohexane-1,3-dione	Others	Ketone compounds	504-02-9	219063	196884	223638	209810	207901	229115	0.171538	0.83277	0.910886	-0.0162408	insig
C13H20O	Damascenone	Others	Ketone compounds	23726-91-2	563497	285033	364018	331974	425147	525691	0.260228	0.827781	0.908205	-0.0812689	insig
C11H18O	Dihydrojasmone	Others	Ketone compounds	1128-08-1	8850.87	16303.3	9784.92	6602.9	13297.3	8067.1	0.640966	0.496208	0.701498	0.321099	insig
C10H12O2	Frambinone	Others	Ketone compounds	-	4.02845e+06	2.42552e+06	2.94284e+06	2.6108e+06	2.32867e+06	3.18358e+06	0.581665	0.484603	0.692947	0.210151	insig
C14H16O3	Fraxinellone	Others	Ketone compounds	28808-62-0	373976	279728	216509	245466	228511	289025	0.49334	0.527122	0.725709	0.18968	insig
C9H14O	Isophorone	Others	Ketone compounds	78-59-1	519368	325034	417966	229019	298098	313577	1.27158	0.113269	0.467295	0.586479	insig
C22H32O11	Malonyl roseoside	Others	Ketone compounds	-	756608	471888	1.06222e+06	529848	531411	903402	0.390977	0.635933	0.793697	0.221521	insig
C19H30O8	Roseoside	Others	Ketone compounds	54835-70-0	86476.1	73715.3	128395	87682.2	89324.6	95610.8	0.168181	0.778924	0.887158	0.082125	insig
C7H6O4	Terreic acid	Others	Ketone compounds	121-40-4	1.2386e+06	837450	944835	932509	783547	1.11702e+06	0.315703	0.705852	0.831579	0.0926037	insig
C15H22O	α-Cyperone	Others	Ketone compounds	473-08-5	1.16641e+07	6.96237e+06	8.66964e+06	5.63823e+06	6.90068e+06	7.47602e+06	1.07948	0.212358	0.515195	0.447621	insig
C6H10O5	1,6-anhydro-β-D-glucose	Others	Saccharides	498-07-7	92825.8	69678.9	85678.8	87974.5	91994.6	78154.5	0.381889	0.703784	0.831223	-0.0566549	insig
C9H19O11P	1-(sn-Glycero-3-phospho)-1D-myo-inositol	Others	Saccharides	-	1.92197e+06	5.3693e+06	4.09644e+06	5.97599e+06	5.69973e+06	5.4289e+06	1.01406	0.196336	0.505416	-0.586908	insig
C30H50O15	2,4-Di(2-Methylbutanoyl)-3-(3-Methylpentanoyl)Sucrose-6'-O-Acetate	Others	Saccharides	-	17684.9	11599.4	20490.5	16969	13197.8	16918.3	0.150022	0.778775	0.887158	0.080148	insig
C7H14O6	2,5-bis(hydroxymethyl)-2-methoxyoxolane-3,4-diol*	Others	Saccharides	-	779056	983038	980591	736672	810894	698231	1.23328	0.117948	0.468457	0.288362	insig
C5H8O5	2-Dehydro-3-deoxy-L-arabinonate	Others	Saccharides	-	364526	274915	327472	192716	238276	200489	1.47667	0.0309535	0.36026	0.614648	insig
C26H48O12	3'-Myristoyl-sucrose	Others	Saccharides	-	177453	71005.7	104575	60398.1	67406.8	98431	0.904878	0.310652	0.562967	0.641978	insig
C4H6O5	3-Dehydro-L-Threonic Acid	Others	Saccharides	-	1.30312e+07	1.32229e+07	7.7342e+06	1.37703e+07	2.05846e+07	1.67697e+07	1.16934	0.0996309	0.456137	-0.588977	insig
C3H7O7P	3-Phospho-D-glyceric acid	Others	Saccharides	820-11-1	1.11393e+06	742785	1.30083e+06	942277	1.36418e+06	995918	0.221547	0.830647	0.909422	-0.064695	insig
C11H20O10	4-O-galactopyranosylxylose	Others	Saccharides	14087-31-1	33176.3	18190.9	29227.5	27692.2	32497.3	42170.9	0.811627	0.305933	0.55836	-0.344901	insig
C11H20O10	6-O-alpha-L-arabinopyranosyl-D-glucopyranose	Others	Saccharides	14116-69-9	160345	149908	171238	176450	205105	120716	0.123896	0.809081	0.89954	-0.0609571	insig
C6H14O6	Allitol	Others	Saccharides	488-44-8	90792.2	54534.5	54208.7	48787.1	48873.7	53190.1	0.949236	0.312557	0.56334	0.403522	insig
C10H20O6	Butyl beta-D-glucoside	Others	Saccharides	5391-18-4	146927	71445.4	140323	97714.4	60756.2	84883.8	0.892988	0.249104	0.526992	0.5597	insig
C5H8O5	D-Arabinono-1,4-lactone	Others	Saccharides	2782-09-4	902325	750160	268252	565548	584709	627163	0.11634	0.826336	0.908205	0.111876	insig
C5H10O5	D-Arabinose*	Others	Saccharides	10323-20-3	91521.6	61134.3	94165.1	96279.2	62094.2	102463	0.197249	0.790615	0.891661	-0.0796789	insig
C5H12O5	D-Arabitol*	Others	Saccharides	488-82-4	54944.6	49166.4	49061.6	40201.7	55837	42730.6	0.742663	0.434209	0.659392	0.14247	insig
C12H22O11	D-Cellobiose	Others	Saccharides	528-50-7	58020.9	99550.8	95523.9	60815.1	59382.3	45133.3	1.18192	0.145771	0.481826	0.614328	insig
C4H9O7P	D-Erythrose-4-phosphate	Others	Saccharides	585-18-2	69486.1	450413	650592	432331	470657	390011	0.488426	0.833746	0.911445	-0.143607	insig
C6H13O9P	D-Fructose 6-Phosphate*	Others	Saccharides	643-13-0	1.13528e+07	1.28874e+07	1.50304e+07	9.66637e+06	1.06772e+07	8.73107e+06	1.37503	0.0659786	0.400333	0.433689	insig
C6H12O6	D-Fructose*	Others	Saccharides	57-48-7	856169	680686	775612	1.29657e+06	959069	875858	1.24005	0.156495	0.490223	-0.437419	insig
C6H14O12P2	D-Fructose-1,6-biphosphate	Others	Saccharides	488-69-7	104765	62173.7	136754	133625	83119.2	106265	0.291713	0.818681	0.903547	-0.0889642	insig
C6H12O5	D-Fucose*	Others	Saccharides	3615-37-0	11828.2	6902.52	7129.54	9478.92	5708.33	6007.43	0.581997	0.48541	0.693594	0.287033	insig
C6H10O8	D-Galactaric acid	Others	Saccharides	526-99-8	2.71552e+06	3.42633e+06	3.98248e+06	4.14468e+06	4.82671e+06	3.75977e+06	1.08171	0.14722	0.483898	-0.330537	insig
C6H10O7	D-Galacturonic acid*	Others	Saccharides	685-73-4	688823	697722	872767	650362	748850	607736	0.84871	0.320516	0.567713	0.17088	insig
C6H10O6	D-Glucono-1,5-lactone*	Others	Saccharides	90-80-2	56500.1	121744	146951	93272.7	121302	117586	0.209955	0.940998	0.965411	-0.0305789	insig
C6H10O7	D-Glucoronic acid*	Others	Saccharides	6556-12-3	558213	770589	819127	652597	686015	552504	0.66463	0.411066	0.641146	0.183709	insig
C6H13NO5	D-Glucosamine	Others	Saccharides	3416-24-8	20645.7	95631.4	24314.7	40753	34879	100803	0.466789	0.730113	0.847831	-0.327623	insig
C6H14NO8P	D-Glucosamine 1-phosphate	Others	Saccharides	2152-75-2	238409	335479	346190	378665	345288	286922	0.547784	0.527148	0.725709	-0.135776	insig
C6H13O9P	D-Glucose 6-phosphate*	Others	Saccharides	56-73-5	4.31643e+06	2.53933e+06	3.76876e+06	2.20886e+06	2.51008e+06	2.3061e+06	1.26162	0.146317	0.481826	0.59682	insig
C6H12O6	D-Glucose*	Others	Saccharides	50-99-7	489666	436912	665244	567040	537369	569653	0.400268	0.730937	0.848286	-0.0726737	insig
C6H13O9P	D-Glucose-1-phosphate*	Others	Saccharides	59-56-3	2.71544e+06	1.85643e+07	2.55203e+07	1.48203e+07	1.55854e+07	2.79333e+06	0.207025	0.603432	0.773039	0.49537	insig
C12H22O11	D-Lactose*	Others	Saccharides	63-42-3	5.06828e+06	4.62407e+06	4.26798e+06	5.18288e+06	3.41549e+06	3.46044e+06	0.764306	0.395645	0.625331	0.211246	insig
C12H22O11	D-Maltose*	Others	Saccharides	69-79-4	4.0194e+06	5.83154e+06	8.23737e+06	4.69099e+06	3.43991e+06	6.14193e+06	0.662435	0.437941	0.66147	0.341786	insig
C6H14O6	D-Mannitol*	Others	Saccharides	69-65-8	27653.4	14922.2	15432.5	12612.4	23209.3	15864.9	0.31532	0.708038	0.833061	0.166467	insig
C6H12O6	D-Mannose*	Others	Saccharides	3458-28-4	196167	888561	928050	236300	270622	299346	0.961159	0.232152	0.524777	1.31986	insig
C7H14O6	D-Pinitol*	Others	Saccharides	10284-63-6	1.38984e+06	1.70935e+06	1.56729e+06	1.1751e+06	1.32986e+06	1.08705e+06	1.38978	0.0404903	0.363286	0.377543	insig
C5H10O5	D-Ribose	Others	Saccharides	50-69-1	71912.7	36732	59511.4	29664.5	29366.3	39995.7	1.23412	0.144277	0.481498	0.763915	insig
C6H10O8	D-Saccharic acid	Others	Saccharides	87-73-0	2.56021e+06	3.28178e+06	3.42927e+06	3.49831e+06	4.1276e+06	3.50678e+06	1.07309	0.146343	0.481826	-0.263964	insig
C7H15O10P	D-Sedoheptuiose 7-phosphate	Others	Saccharides	2646-35-7	403324	258786	359783	362841	740181	229216	0.375506	0.573759	0.755003	-0.382608	insig
C6H14O6	D-Sorbitol	Others	Saccharides	50-70-4	115421	49563.4	50426.3	67929.5	56095.3	54479.1	0.275382	0.631965	0.791421	0.271132	insig
C12H22O11	D-Sucrose*	Others	Saccharides	57-50-1	2.20478e+06	3.51371e+06	3.92225e+06	2.89651e+06	3.0495e+06	2.10921e+06	0.598448	0.436501	0.660314	0.259219	insig
C4H8O5	D-Threonic Acid	Others	Saccharides	3909-12-4	735270	962718	1.28772e+06	821651	963540	623163	0.739349	0.375161	0.607892	0.310027	insig
C12H22O11	D-Trehalose*	Others	Saccharides	99-20-7	1.98772e+06	2.52971e+06	1.98946e+06	2.00149e+06	1.31601e+06	1.40473e+06	1.18938	0.10364	0.461993	0.462502	insig
C5H10O6	D-Xylonic acid	Others	Saccharides	526-91-0	3.1915e+06	5.48043e+06	4.55855e+06	4.91149e+06	5.98788e+06	3.87281e+06	0.460724	0.599827	0.770027	-0.159017	insig
C5H10O5	DL-Xylose*	Others	Saccharides	25990-60-7	74330.5	48518.2	85135.5	88029.9	66183.4	71882	0.446879	0.663927	0.808852	-0.120457	insig
C15H28O13	Digalactosylglycerol	Others	Saccharides	-	18344	9578.06	26829	21547.8	22227.8	28453.9	0.795148	0.369302	0.606195	-0.399702	insig
C3H7O6P	Dihydroxyacetone phosphate	Others	Saccharides	57-04-5	45610.8	189791	169685	372985	137166	101856	0.555331	0.524966	0.723721	-0.595316	insig
C14H26O9	Dihydroxyoctanoic acid glucoside	Others	Saccharides	-	247331	108434	197422	78485.8	132086	137818	0.973039	0.230355	0.524777	0.667067	insig
C6H14O6	Dulcitol*	Others	Saccharides	608-66-2	66601.5	87117.2	111094	115696	99333.2	93085	0.759244	0.392894	0.623727	-0.218491	insig
C12H22O11	Galactinol	Others	Saccharides	3687-64-7	6.36406e+06	6.41784e+06	5.79387e+06	5.51221e+06	5.03971e+06	3.46812e+06	1.15107	0.122444	0.468492	0.405931	insig
C6H11PO11	Glucaric acid-1-Phosphate	Others	Saccharides	-	480174	320148	665090	176190	686402	234783	0.704656	0.55925	0.744273	0.417251	insig
C6H12O7	Gluconic acid	Others	Saccharides	526-95-4	2.95159e+06	6.16222e+06	5.16414e+06	4.44002e+06	6.03321e+06	3.9333e+06	0.107639	0.972069	0.983617	-0.012934	insig
C16H30O8	Glucopyranose 6-Hydroxydecanoate	Others	Saccharides	-	58062.5	34292.9	56154.3	20201.2	45429	19625.2	1.13101	0.139537	0.477366	0.800694	insig
C10H14O4	Guaifenesin	Others	Saccharides	93-14-1	64798.8	42737.1	90916.2	85842.3	81195.6	89178.1	0.922207	0.299787	0.556402	-0.36857	insig
C6H12O6	Inositol	Others	Saccharides	87-89-8	2.59634e+06	1.1921e+06	2.00859e+06	2.06618e+06	2.29092e+06	2.47979e+06	0.677912	0.488765	0.696616	-0.238027	insig
C12H22O11	Isomaltulose*	Others	Saccharides	13718-94-0	7.34459e+06	6.99547e+06	7.75463e+06	5.26571e+06	5.23163e+06	7.00832e+06	1.28864	0.107416	0.462692	0.335879	insig
C5H12O5	L-Arabitol*	Others	Saccharides	7643-75-6	19528.4	34377	33746.7	36869.5	36551	28251.8	0.6351	0.462109	0.681311	-0.214064	insig
C6H14O5	L-Fucitol	Others	Saccharides	13074-06-1	659655	1.13096e+06	1.1979e+06	817805	1.05844e+06	730521	0.436627	0.559154	0.744273	0.197167	insig
C6H12O5	L-Fucose*	Others	Saccharides	2438-80-4	74929.5	55035.2	45071.4	32990.4	52001.9	45826.2	0.962461	0.241658	0.524777	0.420086	insig
C6H12O6	L-Glucose*	Others	Saccharides	921-60-8	420992	361723	402135	465746	498629	457350	1.43867	0.025363	0.335895	-0.262937	insig
C6H10O6	L-Gulono-1,4-Lactone*	Others	Saccharides	1128-23-0	157096	105453	124390	129334	110351	101046	0.6232	0.434957	0.659506	0.183472	insig
C5H10O5	L-Xylose*	Others	Saccharides	609-06-3	90798.3	108563	117598	89980.3	80900.4	71415.7	1.30682	0.067299	0.401435	0.387524	insig
C12H24O11	Maltitol	Others	Saccharides	585-88-6	93343.2	135065	84897.7	134501	92147.5	84505.3	0.00382835	0.975503	0.985057	0.00994512	insig
C18H32O16	Maltotriose	Others	Saccharides	1109-28-0	117814	101418	114840	260912	125399	96719.4	0.734322	0.430349	0.655053	-0.531956	insig
C12H22O11	Melibiose	Others	Saccharides	585-99-9	1.96427e+06	2.41014e+06	2.55059e+06	1.93716e+06	1.64133e+06	1.43436e+06	1.32497	0.0517794	0.391	0.466181	insig
C8H15NO6	N-Acetyl-D-galactosamine	Others	Saccharides	1811-31-0	71026.7	72723.6	85254.2	69498.4	74405.7	62906.4	0.9215	0.261571	0.532659	0.147066	insig
C8H16NO9P	N-Acetyl-D-glucosamine-1-phosphate	Others	Saccharides	6866-69-9	242479	191026	211306	281757	189980	229257	0.481862	0.580779	0.758127	-0.120525	insig
C8H15NO6	N-Acetyl-D-mannosamine	Others	Saccharides	7772-94-3	79386.9	24933.6	54828.5	46151.7	53777.6	58769	0.232056	0.993356	0.995898	0.00409079	insig
C14H28O6	Octyl-Beta-D-Glucopyranoside	Others	Saccharides	29836-26-8	2.38257e+06	2.58112e+06	1.75925e+06	3.33735e+06	3.15608e+06	3.51118e+06	1.42682	0.0331361	0.361293	-0.573502	insig
C7H14O6	Quebrachitol	Others	Saccharides	642-38-6	66877.3	65394	32665.8	38428.9	53676.1	32404.1	0.661887	0.367187	0.605461	0.405664	insig
C5H12O5	Ribitol*	Others	Saccharides	488-81-3	36601.1	34908.6	38272.5	31005.4	38801.6	29559	0.853633	0.351324	0.592802	0.143819	insig
C5H11O8P	Ribulose-5-phosphate	Others	Saccharides	4151-19-3	62559.7	39298.8	69691.1	68556.5	86472.1	62114.2	0.883405	0.267686	0.532932	-0.340018	insig
C12H22O10	Rutinose	Others	Saccharides	90-74-4	45629	99482.2	73962.4	79933.9	110007	55205.1	0.326894	0.715447	0.83632	-0.162223	insig
C7H14O7	Sedoheptulose	Others	Saccharides	3019-74-7	1.90154e+06	2.60532e+06	2.82512e+06	2.78052e+06	3.48625e+06	2.62713e+06	0.902573	0.246973	0.526081	-0.278614	insig
C6H15O9P	Sorbitol-6-phosphate	Others	Saccharides	20479-58-7	163093	163173	181004	135628	142760	115599	1.42694	0.0233674	0.335895	0.364608	insig
C12H23O14P	Trehalose 6-phosphate	Others	Saccharides	4484-88-2	63643	104198	127459	65725.5	70457	75903.5	0.969198	0.273862	0.538111	0.477535	insig
C5H12O5	Xylitol*	Others	Saccharides	87-99-0	36806.5	31913	35052.3	33097.5	42683.2	34914.4	0.525629	0.532798	0.730715	-0.0931784	insig
C6H12O6	sorbose*	Others	Saccharides	3615-56-3	289868	325545	396473	481961	388010	361204	1.02471	0.205547	0.508418	-0.282988	insig
C11H10O3	2,5-Dimethyl-7-hydroxychromone	Others	Chromone	38412-47-4	31586.4	20737.4	33483.6	24316.5	14244.7	22303.7	1.00256	0.17766	0.499347	0.495491	insig
C19H22O9	2-Methyl-5-acetonyl-7-hydroxychromone glucoside	Others	Chromone	-	9.67273e+06	6.88007e+06	4.94772e+06	5.43703e+06	4.98789e+06	6.68507e+06	0.687384	0.402621	0.631999	0.329533	insig
C15H10O7	3,5,7,4'-Tetrahydroxy-Coumaronochromone	Others	Chromone	-	299003	226247	489412	252750	260438	338830	0.456451	0.56956	0.751106	0.252044	insig
C9H6O4	3,7-Dihydroxychromen-4-one	Others	Chromone	-	7.71292e+06	5.72646e+06	6.71573e+06	6.06004e+06	5.40923e+06	5.42537e+06	1.08609	0.189969	0.50272	0.254581	insig
C15H16O9	5,7-Dihydroxychromone glucoside	Others	Chromone	-	2.8168e+07	2.03467e+07	2.63737e+07	1.30487e+07	2.00797e+07	1.88301e+07	1.24651	0.0762219	0.417091	0.527382	insig
C16H12O6	6-Demethoxy-7-methylcapillarisin	Others	Chromone	-	2.00639e+06	1.21762e+06	1.97439e+06	835369	1.82649e+06	1.99081e+06	0.419523	0.704779	0.831223	0.160008	insig
C15H10O6	6-Demethoxycapillarisin	Others	Chromone	61854-36-2	873966	471138	660314	406121	485110	413794	1.19795	0.177919	0.499347	0.619825	insig
C16H12O7	Capillarisin	Others	Chromone	56365-38-9	5.63414e+06	2.91521e+06	3.6019e+06	2.5159e+06	2.85164e+06	2.73828e+06	1.11262	0.239178	0.524777	0.584074	insig
C21H26O10	Sec-O-Glucosylhamaudol	Others	Chromone	80681-44-3	166128	54341.8	283010	183188	201125	198593	0.550594	0.727599	0.845413	-0.211328	insig
C18H18O4	Tababiphenyl C	Others	Chromone	1644433-50-0	60295.6	88257.4	76371.7	127211	67269.4	82775.1	0.663299	0.445859	0.666238	-0.301775	insig
C20H24O13	xylosyl -5-hydroxychromone-7-O-β-D-glucoside	Others	Chromone	-	1.21015e+06	751394	889342	663929	850615	821912	0.829022	0.337939	0.580768	0.287087	insig
C7H6O3	2,5-Dihydroxybenzaldehyde	Others	Aldehyde compounds	1194-98-5	9.93358e+06	7.95581e+06	6.76275e+06	5.12681e+06	5.275e+06	6.42557e+06	1.34575	0.0891495	0.442843	0.550902	insig
C9H10O3	2,6-Dimethoxybenzaldehyde	Others	Aldehyde compounds	3392-97-0	48681.7	70020	29893.3	39512.2	29231.2	46090.9	0.586505	0.443877	0.665017	0.371831	insig
C14H18O	2-Pentyl-3-phenyl-2-propenal	Others	Aldehyde compounds	122-40-7	159225	76536.9	58312.3	60884.8	57628.1	68242.5	0.825261	0.368291	0.605461	0.65503	insig
C8H8O	3-Methylbenzaldehyde*	Others	Aldehyde compounds	620-23-5	95353.2	57876.8	97103.5	18340	60397.4	52246.7	1.12965	0.0935267	0.446875	0.934459	insig
C9H10O	4-Ethylbenzaldehyde	Others	Aldehyde compounds	4748-78-1	1.54656e+06	849748	1.11482e+06	740219	711556	828060	1.22734	0.17742	0.499347	0.623008	insig
C7H6O2	4-Hydroxybenzaldehyde	Others	Aldehyde compounds	123-08-0	2.50313e+06	1.4454e+06	1.64216e+06	3947305	1.46644e+06	1.59488e+06	0.376843	0.629281	0.789725	-0.326107	insig
C10H10O2	4-MethoxycinnaMaldehyde	Others	Aldehyde compounds	1963-36-6	1.65881e+06	1.3473e+06	2.44303e+06	1.76818e+06	1.14576e+06	2.25248e+06	0.202733	0.846701	0.916402	0.0768631	insig
C8H8O	4-Methylbenzaldehyde*	Others	Aldehyde compounds	104-87-0	43271.8	30892	45506.8	30358.1	32352.5	34293.2	1.02262	0.234354	0.524777	0.302956	insig
C10H10O3	Coniferaldehyde*	Others	Aldehyde compounds	20649-42-7	578011	568273	651282	352069	372586	456012	1.53656	0.00826561	0.261137	0.606442	insig
C8H8O3	Isovanillin	Others	Aldehyde compounds	621-59-0	485768	421252	492623	298621	517610	282173	0.9462	0.315776	0.565047	0.34965	insig
C9H10O4	Syringaldehyde; 4-Hydroxy-3,5-Dimethoxybenzaldehyde	Others	Aldehyde compounds	134-96-3	1.92626e+06	1.30483e+06	1.42184e+06	1.27964e+06	1.30872e+06	1.59092e+06	0.555571	0.515688	0.714956	0.154883	insig
C8H8O3	Vanillin; 4-Hydroxy-3-Methoxybenzaldehyde	Others	Aldehyde compounds	121-33-5	227885	205946	258478	307000	217935	392210	0.93562	0.271741	0.535554	-0.405732	insig
C22H34O5	(6Z)-18α-Acetoxy-4α-hydroxydictyo-19-al	Others	Others	-	945876	590302	762682	638905	455600	613313	1.044	0.188431	0.50272	0.428765	insig
C22H28O13	1,2,4-Trihydroxynaphthalene-1,4-di-glucoside (Lawsoniaside)	Others	Others	116964-02-4	53125.4	20748	63670.1	78752.3	59034.4	93201.6	1.0376	0.132924	0.477366	-0.747932	insig
C14H16O2	1,3-dihydroxy-6(E)-tetradecene-8,10,12-triyne	Others	Others	-	731597	320179	508090	438458	607818	529445	0.182297	0.970104	0.982644	-0.0145901	insig
C19H18O10	1,5-dihydroxyxanthone-6-murine O-β-D-glucoside	Others	Others	-	540751	359127	573736	352089	455262	410133	0.787798	0.333447	0.576543	0.275458	insig
C18H30O2	14-hydroxy-2,6,10-trimethylpentadeca-2,5,10-trien-4-one	Others	Others	-	9.24009e+06	7.49524e+06	7.42283e+06	6.1904e+06	6.23372e+06	5.56193e+06	1.42456	0.0604151	0.399427	0.425632	insig
C20H24O5	16-Demethylmyricanol	Others	Others	-	1.85367e+06	1.00009e+06	1.79109e+06	1.06058e+06	1.1455e+06	1.23559e+06	0.898609	0.280067	0.542791	0.432529	insig
C8H6O2	2(4H)-benzofuranone	Others	Others	-	1.49094e+06	1.06096e+06	1.22989e+06	993652	1.03787e+06	923367	1.22449	0.150988	0.487972	0.355964	insig
C12H12O3	2,2-dimethylchromene-6-carboxylic acid*	Others	Others	34818-56-9	1.78601e+07	1.22647e+07	1.55929e+07	1.27254e+07	1.28723e+07	1.50914e+07	0.66734	0.422916	0.649626	0.168108	insig
C12H16O4	2,3,4,6-Tetramethoxystyrene	Others	Others	-	1.84709e+06	1.69215e+06	1.43431e+06	1.46622e+06	1.28588e+06	1.6145e+06	0.889576	0.26106	0.53217	0.187769	insig
C19H20O5	2,3,7-trihydroxy-5-(3,4-dihydroxy-E-styryl)-6,7,8,9-tetrahydro-5H-benzocycloheptene	Others	Others	-	453933	251235	305902	195675	256639	282444	0.977276	0.265388	0.532777	0.460543	insig
C21H36O4	2,3-dihydroxypropyl (9Z,12Z,15Z)-octadeca-9,12,15-trienoate	Others	Others	129828-41-7	2.49226e+07	1.77738e+07	2.02511e+07	2.32474e+07	2.13902e+07	2.33881e+07	0.658016	0.509547	0.70983	-0.111928	insig
C14H20O9	2,6-Dimethoxy-4-hydroxyphenol-1-O-ß-D-glucopyranoside	Others	Others	-	73870.7	53892.6	57025.2	110345	137172	71966.9	1.29806	0.130293	0.477366	-0.789868	insig
C22H18O5	2,7-Dihydroxy-1-p-hydroxybenzoyl-4-methoxy-9,10-dihydrophenanthrene	Others	Others	-	2.4645e+06	1.50842e+06	1.93828e+06	1.23114e+06	1.47603e+06	1.64759e+06	1.10061	0.19271	0.504031	0.440857	insig
C13H8S	2-(5-hexene-1,3-diynyl)-5-(1-propylyne)-thiophene	Others	Others	-	152681	111087	105367	88775.1	88158.5	138885	0.670895	0.473785	0.685991	0.225049	insig
C2H8NO3P	2-Aminoethylphosphonate	Others	Others	2041-14-7	185766	135201	178697	200445	204714	170101	0.901446	0.26779	0.532932	-0.203257	insig
C10H10O2	2-Methyl-3-hydroxyindan-1-one	Others	Others	-	1.21165e+07	8.05119e+06	6.16981e+06	6.02588e+06	3.49775e+06	5.9251e+06	1.14044	0.163034	0.493989	0.769629	insig
C10H12O	3,5-Dimethyl-2,3-dihydrobenzofuran	Others	Others	-	1.08289e+06	651705	807318	511800	728573	713976	0.936485	0.264074	0.532777	0.379227	insig
C20H24O6	3-(α,4-Dihydroxy-3-methoxybenzyl)-4-(hydroxy-3-methoxybenzyl)	Others	Others	-	214642	218168	293666	190183	206387	208156	1.07065	0.253161	0.530377	0.264633	insig
C16H30O10	3-Methylbutyl 6-O-(alpha-L-arabinopyranosyl)-beta-D-glucopyranoside	Others	Others	-	175134	145788	158206	160932	112911	196001	0.205911	0.91265	0.954045	0.0282292	insig
C11H12O4	3-ethyl-7-hydroxy-6-methoxyphthalide	Others	Others	-	2.93072e+06	2.03275e+06	2.07101e+06	1.52472e+06	1.82889e+06	1.83075e+06	1.21874	0.160201	0.493208	0.440279	insig
C10H10O4	3ξ-(1ξ-hydroxyethyl)-7-hydroxy-1-isobenzofuranone	Others	Others	-	1.02513e+06	718418	888350	387715	410638	523372	1.53531	0.0234741	0.335895	0.993679	insig
C14H12O4	4'-hydroxydehydrokawain	Others	Others	-	1.15197e+06	694782	834290	869993	786923	1.0598e+06	0.136252	0.944226	0.966931	-0.01907	insig
C15H24O	4-Hydroxy-β-bulnesene	Others	Others	-	567112	484448	567638	353522	345069	143306	1.24693	0.0484629	0.384368	0.943564	insig
C6H9NOS	4-Methyl-5-thiazoleethanol	Others	Others	137-00-8	144750	136476	159394	46140.3	72307.9	191846	0.913571	0.43543	0.659703	0.505896	insig
C26H26O11	4-O-(2''-O-acetyl-6''-P-coumaroyl-β-D-glucopyranosyl)-P-coumaric acid	Others	Others	-	2.43578e+06	1.51294e+06	1.79651e+06	2.93541e+06	2.32152e+06	3.07666e+06	1.26313	0.0752653	0.416339	-0.536575	insig
C16H18O9	4-O-acetyl-3-O-caffeoyl-2-C-methyl-D-erythronate*	Others	Others	-	127183230	8.29702e+07	7.51198e+07	6.88793e+07	6.21115e+07	7.50917e+07	1.07569	0.241512	0.524777	0.469122	insig
C12H14O2	4-hydroxy-3(3-methylbut-3-en-2-yl)benzaldehyde*	Others	Others	-	1.02936e+06	715382	633155	531984	624320	706880	0.92867	0.29087	0.551077	0.351914	insig
C11H16O2	5,6,7,7a-tetrahydro-4,4,7a-trimethyl-2(4H)-benzofuranone	Others	Others	15356-74-8	2.77635e+06	1.30049e+06	1.84128e+06	1.54268e+06	1.80243e+06	1.89555e+06	0.272354	0.656644	0.805489	0.17539	insig
C13H10S	5-(2-phenylethynyl)-2-methy l-thiophene	Others	Others	-	913807	444893	672270	489286	374261	550209	0.937825	0.264849	0.532777	0.522636	insig
C18H20O4	5-O-Methyllatifolin	Others	Others	-	81400	104997	107597	57202	72281	75457.1	1.38567	0.0492818	0.387723	0.520588	insig
C8H17N3O3	5-guanidino-2-(2-hydroxyethyl)pentanoic acid	Others	Others	-	375855	229182	450875	210179	186355	159755	1.33432	0.118602	0.468457	0.924583	insig
C11H18O3	5-hydroxy-3,4-dimethyl-5-pentylfuran-2(5H)-one*	Others	Others	-	126443	72788.3	68082.5	79785.8	70786.4	65842.1	0.612388	0.462207	0.681311	0.30474	insig
C18H30O2	6,10,14-Trimethylpentadeca-5,9-Diene-2,13-Dione	Others	Others	-	147799	123678	126844	104445	116927	104615	1.35792	0.0656724	0.400333	0.289119	insig
C7H16O5S	6-methoxyhexyl hydrogen sulfate	Others	Others	-	552019	345624	354403	306436	368860	297779	0.927238	0.300142	0.556402	0.363663	insig
C12H8O	7-phenyl-2-heptene-4,6-diyne-1-ol	Others	Others	-	499207	355116	415100	275962	342030	358461	1.18682	0.131202	0.477366	0.378551	insig
C13H12O2	7-phenyl-hepta-4,6-diyne-1,2-diol*	Others	Others	-	1.65145e+06	1.22453e+06	1.48277e+06	1.25048e+06	1.17095e+06	1.30444e+06	1.03075	0.22589	0.524777	0.22634	insig
C13H12O	7-phenyl-hepta-4,6-diyne-2-diol	Others	Others	-	1.58546e+06	1.07995e+06	1.21111e+06	822029	1.09471e+06	1.07076e+06	1.09156	0.182916	0.50171	0.375819	insig
C21H30O9	Abscisic acid D-glucopyranosyl ester	Others	Others	-	290903	236895	240184	269598	240837	218455	0.407091	0.600629	0.770551	0.075371	insig
C17H16O9	Bergaptol-O-β-D-glucoside	Others	Others	-	259782	168945	210335	215689	274052	188320	0.322731	0.739404	0.853982	-0.0854576	insig
C17H22O	Bupleurynol	Others	Others	-	384920	357113	466578	507175	517680	514763	1.37605	0.0770681	0.418345	-0.349222	insig
C21H28O9	Butyl 1,3,5-trihydroxy-4-{[3-(4-hydroxy-3-methoxyphenyl)prop-2-enoyl]oxy}cyclohexane-1-carboxylate	Others	Others	-	1.31489e+07	845042	4.94341e+06	854625	5.52165e+06	5.24319e+06	0.230854	0.58271	0.758127	0.704693	insig
C22H34O11	Dihydrovomifoliol 4-O-malonyl glucoside	Others	Others	-	658190	753812	247888	204134	2510270	423466	0.179219	0.574383	0.755003	-0.918698	insig
C12H22O6	Erigeside B	Others	Others	95632-87-4	34181.4	34349	8340	49488	13340	39903.1	0.446964	0.568709	0.750741	-0.418372	insig
C20H20O11	Erigeside I	Others	Others	-	225681	171308	244960	202589	252572	220171	0.355212	0.698849	0.82872	-0.0731368	insig
C18H32O2	Ethyl (10Z,13Z)-hexadeca-10,13-dienoate	Others	Others	-	518363	483632	531961	353980	389968	377455	1.60328	0.002153	0.180289	0.451951	insig
C11H12O3	Eugenyl formate	Others	Others	-	1.76458e+06	956022	1.42608e+06	728241	746374	788580	1.39121	0.114893	0.467295	0.873597	insig
C21H36O10	Geranyl 3-O-xylopyranosyl-glucopyranoside	Others	Others	-	230505	200710	203111	148355	181936	138988	1.40337	0.0311214	0.36026	0.434779	insig
C21H36O9	Glucosyl 10,11-dihydroxy-2,6-farneSadienoate	Others	Others	-	2.43881e+06	1.56324e+06	1.7405e+06	1.98028e+06	2.43969e+06	2.77306e+06	0.94174	0.243567	0.524777	-0.324906	insig
C16H30O9	Glucosyl 7-methyl-3-methyleneoctane-1,2,6,7-tetraol	Others	Others	-	87963.9	75262.7	166701	63147.2	138002	121133	0.0763852	0.947842	0.970127	0.0338261	insig
C25H24O11	Gnaphaffine A	Others	Others	-	5.19183e+07	5.0493e+07	5.73715e+07	4.80115e+07	4.46563e+07	4.60704e+07	1.39558	0.0606254	0.399427	0.203748	insig
C16H35NO2	Lauryldiethanolamine	Others	Others	1541-67-9	7.52408e+06	3.96267e+06	5.238e+06	3.97229e+06	4.11017e+06	4.39335e+06	0.92759	0.3064	0.55836	0.422851	insig
C9H7N	Leucol	Others	Others	91-22-5	1.88671e+06	1.49424e+06	1.91816e+06	1.49512e+06	1.77301e+06	1.68692e+06	0.537489	0.519185	0.718279	0.0968502	insig
C16H18O9	Noreugenin-7-O-glucoside*	Others	Others	-	1.11852e+06	540830	786243	834113	445137	705802	0.526245	0.496312	0.701498	0.301005	insig
C18H30O	Octadeca-2,9,12,15-tetraen-1-ol	Others	Others	-	618333	396758	701656	360602	543734	439540	0.810184	0.317734	0.566371	0.353278	insig
C19H36O10	Octyl 6-O-Alpha-L-Arabinopyranosyl-Beta-D-Glucopyranoside	Others	Others	168288-07-1	270943	178011	184995	189051	121190	215313	0.665206	0.42791	0.655053	0.270528	insig
C17H34O2	Pentadecanoic acid,14-methyl-,methyl ester	Others	Others	5129-60-2	186258	188803	196301	243193	220038	187821	1.07053	0.237304	0.524777	-0.188368	insig
C13H16O3	Precocene II	Others	Others	-	261975	179197	190560	138000	156236	189060	1.09489	0.190958	0.50272	0.386407	insig
C12H15NO7	Pyridine-4-formyl-O-β-D-glucopyranoside*	Others	Others	-	981747	650637	975634	542113	603182	497654	1.37304	0.0893659	0.442843	0.666667	insig
C15H22O5	Rugosic acid A	Others	Others	-	235200	190598	201420	444185	363276	150085	0.758081	0.335653	0.578315	-0.610377	insig
C13H14O9	Salicylacyl Glucuronide	Others	Others	-	178605	85378.3	28040.6	182388	206367	132391	1.00469	0.219002	0.520662	-0.8356	insig
C13H12O2	Trideca-3,11-diene-5,7,9-triyne-1,2-diol*	Others	Others	-	2.38644e+06	1.57663e+06	1.63521e+06	1.03544e+06	1.65411e+06	1.53812e+06	0.972489	0.235915	0.524777	0.405123	insig
C12H20O7	[(1R,2R)-cyclohex-4-ene-1,2-diol]Beta-D-Galactopyranoside	Others	Others	-	29173.1	14875.7	14770.5	10604.2	9726.18	26861.2	0.561703	0.626137	0.788812	0.31776	insig
C26H24O7	dieupachinin C	Others	Others	-	34658.1	42174.9	29615	33590.3	28650.7	32247.1	0.71279	0.394869	0.624984	0.171944	insig
C24H18O8	dieupachinin K	Others	Others	-	575622	315466	504460	367236	523593	448566	0.086903	0.847406	0.916658	0.0592506	insig
C20H20O6	α-Conidendrin	Others	Others	-	1.01354e+07	3.87739e+06	8.67532e+06	3.884e+06	3.82213e+06	4.52215e+06	1.09876	0.205004	0.508122	0.891717	insig
C14H14O5	3-[3'-(4''-methoxyphenyl)-2'-acrylate]-2-oxotetrahydrofuran	Others	Lactones	-	158394	155768	169388	124441	91058	133809	1.34379	0.0632332	0.399427	0.469166	insig
C12H14O2	Butylphthalide*	Others	Lactones	6066-49-5	1.22044e+06	607666	852130	566193	621765	691742	0.993832	0.270651	0.534937	0.51186	insig
C15H16O2	Dehydrocamphorlactone	Others	Lactones	-	3.18192e+07	1.74278e+07	1.85645e+07	1.03921e+07	1.22065e+07	1.37878e+07	1.34614	0.146231	0.481826	0.898129	insig
C6H10O2	Delta-Hexalactone	Others	Lactones	823-22-3	915592	527817	795197	432255	1178190	556237	0.25203	0.931861	0.96318	0.0471138	insig
C11H16O2	Dihydroactinidiolide	Others	Lactones	17092-92-1	3.44168e+06	1.68335e+06	2.07582e+06	2.02809e+06	2.38115e+06	2.3554e+06	0.0601141	0.81271	0.902045	0.0901548	insig
C11H18O3	Hydroxydihydrobovolide*	Others	Lactones	6067-11-4	130315	82956.8	71702.2	83893.1	73364.9	69853.8	0.729382	0.396083	0.625331	0.327426	insig
C15H18O3	Hydroxyindesteolide	Others	Lactones	-	1.19206e+06	813631	1.09537e+06	597286	891902	768036	1.15802	0.124204	0.471044	0.458211	insig
C18H30O3	Machilusolide D	Others	Lactones	-	265979	135294	179432	191528	197983	216832	0.335573	0.846045	0.916402	-0.0623295	insig
C12H12O3	Senkyunolide B*	Others	Lactones	93236-67-0	2.14903e+07	1.39511e+07	1.66166e+07	1.39466e+07	1.45975e+07	1.57173e+07	0.807729	0.360184	0.599491	0.234072	insig
C12H16O3	Senkyunolide K	Others	Lactones	114569-33-4	78357.1	35515	32828.8	51736.4	39227.3	41688.9	0.0374976	0.784558	0.889194	0.145225	insig
C16H22O4	Senkyunolide M	Others	Lactones	146986-60-9	8.48941e+06	6.58266e+06	7.7035e+06	5.02962e+06	9.1688e+06	362179	0.760573	0.394962	0.624984	0.645418	insig
C10H22O2	1,10-Decanediol	Others	Alcohol compounds	112-47-0	373370	282994	330474	56300.1	273942	276325	0.936902	0.217948	0.519155	0.702147	insig
C11H12O3	1,4-Benzodioxin-6-propanol	Others	Alcohol compounds	-	1.05149e+07	5.71196e+06	6.40569e+06	5.90998e+06	5.65159e+06	7.3515e+06	0.559912	0.502664	0.705892	0.259016	insig
C10H22O	1-Decanol*	Others	Alcohol compounds	112-30-1	6.4269e+06	3.71314e+06	4.00927e+06	2.69217e+06	2.72567e+06	3.24072e+06	1.2921	0.162265	0.493989	0.708534	insig
C10H20O3	2,6-Dimethyl-7-octene-2,3,6-triol	Others	Alcohol compounds	73815-21-1	306060	106439	154185	155534	212415	164034	0.0784936	0.86847	0.928168	0.0911617	insig
C10H22O	2-Decanol*	Others	Alcohol compounds	1120-06-5	7.27834e+06	4.98267e+06	5.42374e+06	3.12783e+06	3.41806e+06	4.21009e+06	1.42483	0.0634591	0.399427	0.717366	insig
C10H10O3	3,4-Methylenedioxy cinnamyl alcohol*	Others	Alcohol compounds	17581-86-1	1.87264e+06	965167	1.09075e+06	1.57026e+06	1.39874e+06	1.58229e+06	0.703562	0.543179	0.736144	-0.21228	insig
C6H14O	3-Methyl-1-pentanol	Others	Alcohol compounds	589-35-5	27259.6	26047.9	34317.6	51191.9	46000.4	43033.5	1.52362	0.00764935	0.261137	-0.678336	insig
C9H19NO4	D-Panthenol	Others	Alcohol compounds	81-13-0	18401.3	13392.2	11216.1	11836.9	15771.3	11575.2	0.355386	0.644241	0.799283	0.134418	insig
C9H16O4	Eucommiol	Others	Alcohol compounds	55930-44-4	299010	171849	189615	236122	262608	247098	0.673688	0.550624	0.741356	-0.175342	insig
C9H19NO4	Pantothenol	Others	Alcohol compounds	16485-10-2	20275.5	9911.01	20391.4	12455.9	20904.4	14044.3	0.115912	0.820145	0.903914	0.0934798	insig
C20H22O9	2,3,5,4'-Tetrahydroxystilbene-2-O-glucoside*	Others	Stilbene	82373-94-2	304616	245209	421880	143402	153412	86091.3	1.45846	0.0480883	0.384368	1.34353	up
C20H22O9	3,5,4'-Tetrahydroxystilbene-2-O-β-D-glucoside*	Others	Stilbene	-	525975	268590	512590	151750	142332	176780	1.49499	0.0773433	0.418551	1.47305	up
C20H22O9	Astringin	Others	Stilbene	29884-49-9	176995	125082	188139	71369.5	66353.3	71015.5	1.57487	0.0394855	0.363286	1.23172	up
C17H20N4O6	Riboflavin (Vitamin B2)	Others	Vitamin	83-88-5	2.22152e+07	1.30957e+07	1.85222e+07	3.70006e+06	4.28979e+06	3.60051e+06	1.60849	0.032875	0.361293	2.21557	up
C10H10O2	5-Hydroxy-1-tetralone	Others	Ketone compounds	28315-93-7	5.78492e+06	4.85913e+06	5.96204e+06	1.06079e+06	2.48737e+06	1.60384e+06	1.53298	0.00239165	0.180289	1.68851	up
C4H8O4	D-Threose	Others	Saccharides	95-43-2	1.63217e+07	1.00644e+07	1.72586e+07	1.63563e+06	2.2052e+06	2.24434e+06	1.61924	0.030223	0.356667	2.84244	up
C8H8O3	2-Hydroxy-4-Methoxybenzaldehyde	Others	Aldehyde compounds	673-22-3	115428	75827.3	104009	48071.2	55582.3	41883.1	1.50737	0.0400793	0.363286	1.02062	up
C7H6O3	Protocatechualdehyde	Others	Aldehyde compounds	139-85-5	2.93613e+06	2.13521e+06	3.25772e+06	1.16072e+06	1.34409e+06	1.55087e+06	1.52626	0.0394687	0.363286	1.03821	up
C25H24O11	3-O-caffeioyl p-coumarinoyl quinic acid	Others	Others	-	1.5728e+06	1.30877e+06	1.72194e+06	636350	387110	589147	1.56374	0.00405841	0.230974	1.51334	up
C6H12O6S	6-(sulfooxy)hexanoic acid	Others	Others	-	182653	126235	202118	33742.8	29316.3	49240.8	1.5941	0.0220991	0.335895	2.18598	up
C15H8O7	Isodemethylwedelolactone	Others	Others	350681-33-3	294231	175772	317643	93370	67379.2	62618.4	1.54348	0.0448995	0.369828	1.81813	up
C8H8O	acetophenone	Others	Others	98-86-2	7.7679e+07	4.94366e+07	7.81341e+07	8.4644e+06	7.79755e+06	8.59437e+06	1.63013	0.0239542	0.335895	3.0457	up
C37H30O16	Procyanidin B2 3'-O-Gallate*	Tannins	Proanthocyanidins	-	7347.94	3916	5882.94	16675	43345	18688.2	1.48209	0.137277	0.477366	-2.19857	down
C30H26O13	Proanthocyanidins	Tannins	Proanthocyanidins	20347-71-1	83232.4	43348	68574.6	39673.2	37657.8	47946.3	1.16513	0.176895	0.499333	0.639495	insig
C30H26O12	Procyanidin B1	Tannins	Proanthocyanidins	20315-25-7	19865.5	9196.5	25053.2	13852.9	21763.5	15542.6	0.00935675	0.863144	0.925506	0.0810475	insig
C17H12O8	3,3',4-O-Trimethylellagic acid	Tannins	Tannin	1617-49-8	1.49876e+06	905324	1.15855e+06	946034	952529	994276	0.878816	0.323372	0.570193	0.300457	insig
C16H10O8	3,3'-O-Dimethylellagic Acid	Tannins	Tannin	2239-88-5	2.05195e+06	1.44215e+06	1.41634e+06	1.71431e+06	1.81012e+06	1.82927e+06	0.64533	0.552272	0.742037	-0.124683	insig
C15H8O8	3-O-Methylellagic acid	Tannins	Tannin	-	1.85326e+07	1.10243e+07	1.16647e+07	7.75547e+06	7.85166e+06	9.12034e+06	1.3371	0.145312	0.481826	0.737286	insig
C37H30O16	3-O-galloylprocyanidin B1*	Tannins	Tannin	-	16675	8340	2942.94	7869.12	36675	8361.77	0.643597	0.485776	0.693611	-0.920171	insig
C18H16O7	Petasiphenol	Tannins	Tannin	145904-50-3	263267	134600	290527	429597	210823	264689	0.684691	0.429805	0.655053	-0.394857	insig
C13H14N2O2	2-[(9R)-1,2,3,9-tetrahydropyrrolo[2,1-b]quinazolin-9-yl]acetic acid	Alkaloids	Alkaloids	-	3.86396e+06	1.61039e+06	1.78716e+06	1.16704e+07	3.82762e+06	7.45006e+06	1.33789	0.137355	0.477366	-1.66003	down
C4H7NO2	Azetidine-2-carboxylic acid	Alkaloids	Alkaloids	2517-04-6	823786	1.40547e+06	1.17952e+06	3.83537e+06	2.83841e+06	2.18132e+06	1.49652	0.0507732	0.390058	-1.37726	down
C2H8NO4P	O-Phosphorylethanolamine	Alkaloids	Alkaloids	1071-23-4	35034	41369.6	59896.3	107949	121163	82221.2	1.49132	0.0177555	0.33229	-1.19167	down
C4H7NO2	5-Hydroxy-2-pyrrolidinone	Alkaloids	Pyrrole alkaloids	62312-55-4	54991	123660	95258.2	361670	190309	161178	1.34542	0.133895	0.477366	-1.38053	down
C7H13NO2	Stachydrine	Alkaloids	Pyrrole alkaloids	471-87-4	78562.3	85939.3	91880.5	339768	434982	182280	1.52903	0.0863765	0.438372	-1.90027	down
C13H10N2O	1-Acetyl-β-carboline	Alkaloids	Plumerane	-	1.4845e+06	703515	1.26677e+06	712676	788667	863647	0.960729	0.25672	0.531623	0.546759	insig
C13H10N2O3	1-Methoxycarbonyl-β-Carboline-N-Oxide	Alkaloids	Plumerane	74690-74-7	4.69103e+06	2.87285e+06	3.28193e+06	2.546e+06	2.64817e+06	2.87403e+06	1.10388	0.232336	0.524777	0.426819	insig
C10H8N2	3-Indoleacetonitrile	Alkaloids	Plumerane	771-51-7	450834	313184	442349	281033	386799	374264	0.707965	0.384896	0.616526	0.21118	insig
C11H9NO2	3-Indoleacrylic acid*	Alkaloids	Plumerane	1204-06-4	1.71632e+06	1.1493e+06	1.5624e+06	909013	1.13216e+06	1.09389e+06	1.27717	0.11123	0.466592	0.49817	insig
C11H11NO2	3-Indolepropionic acid	Alkaloids	Plumerane	830-96-6	451006	280703	462486	260882	328408	314788	0.982622	0.236431	0.524777	0.401522	insig
C10H9NO3	5-Hydroxyindole-3-acetic acid	Alkaloids	Plumerane	54-16-0	31326.2	15005	33322.6	32940.7	16675	20737.5	0.24321	0.70429	0.831223	0.179126	insig
C10H11NO2	5-Hydroxytryptophol	Alkaloids	Plumerane	154-02-9	208936	62222.1	165225	101710	300701	92576.8	0.145573	0.822456	0.905164	-0.181798	insig
C12H8N2O2	Ailanindole	Alkaloids	Plumerane	159903-51-2	392678	384840	758434	402240	326821	405706	0.805495	0.391769	0.62295	0.436738	insig
C24H26N2O13	Betanin (Betanidin-5-O-glucoside)	Alkaloids	Plumerane	7659-95-2	1.2251e+06	819169	1.12216e+06	670989	593173	702454	1.42959	0.072924	0.415415	0.687139	insig
C14H14N2O	Crenatine	Alkaloids	Plumerane	26585-14-8	889109	563433	677507	479070	539754	516241	1.23099	0.169417	0.49708	0.472586	insig
C16H19NO9	Dioxindole-3-acetyl-3-O-glucoside	Alkaloids	Plumerane	-	153171	94703.6	133505	83912.7	114649	98545.7	0.954896	0.242291	0.524777	0.360243	insig
C33H35N5O5	Ergotamine	Alkaloids	Plumerane	113-15-5	66828.3	27428.2	37839.6	42463.6	33157.3	30111.6	0.430969	0.540004	0.734419	0.321169	insig
C8H7N	Indole	Alkaloids	Plumerane	120-72-9	2.2145e+07	1.34879e+07	1.96916e+07	1.26358e+07	3.19318e+06	1.58546e+07	0.949487	0.170894	0.498352	0.804183	insig
C9H7NO	Indole-3-carboxaldehyde	Alkaloids	Plumerane	487-89-8	597736	315161	519038	285049	312314	352733	1.12605	0.191758	0.502884	0.59182	insig
C9H7NO2	Indole-3-carboxylic acid*	Alkaloids	Plumerane	771-50-6	28663.9	26606.7	22851.5	28768.6	28835.9	28325.3	1.00662	0.265163	0.532777	-0.13743	insig
C11H11NO3	Indole-3-lactic acid	Alkaloids	Plumerane	1821-52-9	96938.7	54392.5	60584.9	44200.1	46909.4	94167.5	0.45068	0.694415	0.825185	0.193809	insig
C9H7NO2	Indole-5-carboxylic acid*	Alkaloids	Plumerane	1670-81-1	33253.6	23291.7	31953.3	21244	29698.6	25067.6	0.752996	0.356592	0.596623	0.219462	insig
C11H11NO3	Methoxyindoleacetic acid	Alkaloids	Plumerane	3471-31-6	3.47692e+06	1.89169e+06	3.38299e+06	1.74485e+06	2.21089e+06	2.34056e+06	0.9483	0.247498	0.526081	0.475043	insig
C11H11NO4	Methyl dioxindole-3-acetate	Alkaloids	Plumerane	57061-18-4	394932	345764	323324	288532	313009	478931	0.0614029	0.937572	0.96318	-0.0221352	insig
C12H14N2O2	N-Acetyl-5-hydroxytryptamine	Alkaloids	Plumerane	1210-83-9	302011	154670	208860	202053	273869	218748	0.280786	0.853382	0.920074	-0.0617999	insig
C10H7NO3	N-Acetylisatin	Alkaloids	Plumerane	574-17-4	291117	216871	265900	260899	296327	236116	0.225876	0.828341	0.908205	-0.035818	insig
C11H8N2	Norharmane; Beta-Carboline	Alkaloids	Plumerane	244-63-3	206768	280107	261371	140367	189196	75749.3	1.24733	0.0524013	0.391	0.884482	insig
C11H9O2N	Pyran[3,4-b]indole-2-ketone	Alkaloids	Plumerane	-	1.8159e+06	1.01152e+06	1.55113e+06	843392	1.0896e+06	1.09447e+06	1.10387	0.189162	0.50272	0.532342	insig
C10H12N2	Tryptamine	Alkaloids	Plumerane	61-54-1	57587.9	55652.3	42450.5	28092.5	37802	20981.3	1.36913	0.0281233	0.3465	0.841657	insig
C9H7N	Isoquinoline	Alkaloids	Isoquinoline alkaloids	119-65-3	334099	174423	178207	113679	158312	150300	1.13032	0.231495	0.524777	0.701506	insig
C13H14N2O2	(1R,3S)-1-Methyl-1,2,3,4-tetrahydro-β-carboline-3-carboxylic acid*	Alkaloids	Alkaloids	42438-72-2	68070.7	45066.5	50209.2	40218.9	79529.3	77431.7	0.463574	0.493099	0.699369	-0.271577	insig
C13H14N2O2	1-Methyl-1,2,3,4-tetrahydro-β-carboline-3-carboxylic acid*	Alkaloids	Alkaloids	40678-46-4	68070.7	45066.5	50209.2	40218.9	79529.3	77431.7	0.463574	0.493099	0.699369	-0.271577	insig
C2H7N3	1-Methylguanidine	Alkaloids	Alkaloids	471-29-4	11976.1	28435.3	23775.8	51789.6	36511.4	26813	1.13592	0.134838	0.477366	-0.842705	insig
C6H11N3	1-Methylhistamine	Alkaloids	Alkaloids	501-75-7	221458	248352	207168	220841	220735	230010	0.0826802	0.897162	0.944915	0.0115358	insig
C20H23N7O7	10-Formyltetrahydrofolic Acid	Alkaloids	Alkaloids	2800-34-2	7.12236e+06	4.10865e+06	7.3014e+06	3.75351e+06	5.0437e+06	5.31759e+06	0.843579	0.292733	0.552328	0.392843	insig
C7H5NOS	2(3H)-Benzothiazolone	Alkaloids	Alkaloids	934-34-9	67514	38255.9	42035.6	73332.2	72463.6	74286.9	1.28972	0.119373	0.468457	-0.574346	insig
C6H8N2	2,5-Dimethyl pyrazine	Alkaloids	Alkaloids	123-32-0	538919	145633	181998	376157	278207	296299	0.519362	0.846272	0.916402	-0.133652	insig
C8H10N2O	2-Acetyl-3-ethylpyrazine	Alkaloids	Alkaloids	32974-92-8	1.46384e+06	361478	500242	288298	377691	390286	0.939273	0.346457	0.590182	1.13859	insig
C16H25NO9	2-[(4-hydroxyphenethyl)amino]ethane-1,1,2-triol O-Glucoside	Alkaloids	Alkaloids	-	1.44082e+06	93250.1	3.22995e+06	264843	264046	395255	0.650957	0.294101	0.552951	2.36599	insig
C6H6ClN	3-Chloroaniline	Alkaloids	Alkaloids	108-42-9	2.77015e+06	1.81268e+06	1.13885e+06	2.39077e+06	1.59723e+06	3.26238e+06	0.615111	0.492145	0.699369	-0.341618	insig
C11H9NO2	3-amino-2-naphthoic acid*	Alkaloids	Alkaloids	-	1.75732e+06	992047	1.66765e+06	804893	995972	1.06515e+06	1.18456	0.156354	0.490223	0.624023	insig
C8H9NO3	4,5,6-Trihydroxy-2-cyclohexen-1-ylideneacetonitrile	Alkaloids	Alkaloids	-	298383	172914	226641	210288	245829	277827	0.306783	0.789656	0.891092	-0.072572	insig
C5H9NO2	4-Methylazetidine-2-Carboxylic acid*	Alkaloids	Alkaloids	1779725-63-1	1.03706e+07	8.17877e+06	1.02861e+07	1.65726e+07	1.29166e+07	1.45511e+07	1.48445	0.0212283	0.335895	-0.610978	insig
C7H5N3O2	5-Nitrobenzimidazole	Alkaloids	Alkaloids	94-52-0	791689	726402	717367	651934	605580	678375	1.38811	0.0347354	0.363286	0.207574	insig
C6H6N2O	Acetylpyrazine	Alkaloids	Alkaloids	22047-25-2	525434	350406	405607	400321	357105	413916	0.467032	0.5585	0.744273	0.129613	insig
C6H7N	Aniline	Alkaloids	Alkaloids	62-53-3	340606	193795	261628	224291	228143	218235	0.654496	0.428526	0.655053	0.247221	insig
C27H28N2O4	Aurantiamide acetate	Alkaloids	Alkaloids	56121-42-7	13792.9	2445	7026.33	7172.15	15337	29943.7	0.90529	0.283839	0.546208	-1.1729	insig
C5H11NO2	Betaine	Alkaloids	Alkaloids	107-43-7	4.60408e+06	4.4118e+06	5.23705e+06	7.60621e+06	8.23972e+06	5.64623e+06	1.40562	0.0791056	0.422621	-0.592551	insig
C4H11N	Butylamine	Alkaloids	Alkaloids	109-73-9	23634.7	27830.3	26627.3	59467.1	55484	34737.1	1.45274	0.0858967	0.438372	-0.93871	insig
C5H14N2	Cadaverine	Alkaloids	Alkaloids	462-94-2	10870.1	14938.3	13038.5	25691	22954.4	26693.9	1.57051	0.00170731	0.180289	-0.955603	insig
C8H10N4O2	Caffeine	Alkaloids	Alkaloids	58-08-2	120242	15757	80709.1	145300	102266	96899.7	0.850544	0.30154	0.556402	-0.668607	insig
C5H14NO+	Choline	Alkaloids	Alkaloids	62-49-7	737932	633294	728562	435679	403783	515176	1.53989	0.00617855	0.261137	0.632335	insig
C12H11N	Diphenylamine	Alkaloids	Alkaloids	122-39-4	57555.5	28344.2	30941.4	30424.3	34100.2	28867.5	0.564447	0.49168	0.699369	0.323176	insig
C16H33NO	Hexadecanamide	Alkaloids	Alkaloids	629-54-9	920562	609399	1.06827e+06	594241	748342	781040	0.738533	0.368391	0.605461	0.291003	insig
C6H11N3O	Histidinol	Alkaloids	Alkaloids	501-28-0	1.66582e+07	1.21792e+07	2.0212e+07	1.39569e+07	1.4562e+07	1.43499e+07	0.599802	0.46906	0.684274	0.194308	insig
C5H6N2O2	Imidazol-1-yl-acetic acid	Alkaloids	Alkaloids	22884-10-2	8.15227e+06	6.72212e+06	7.19932e+06	5.47301e+06	5.48916e+06	5.16133e+06	1.52763	0.035389	0.363286	0.453164	insig
C16H27NO11	Linustatin	Alkaloids	Alkaloids	72229-40-4	102398	77128.7	76763.1	83798.8	65496	67553.1	0.877933	0.278173	0.542562	0.241094	insig
C12H10N4O2	Lumichrome	Alkaloids	Alkaloids	1086-80-2	1.25976e+06	874652	2.07065e+06	1.32926e+06	1247388	925067	0.383143	0.583046	0.758127	0.264067	insig
C11H16N2O	N-(4-Aminobutyl)benzamide	Alkaloids	Alkaloids	5692-23-9	515647	330729	434718	219552	235492	296105	1.42011	0.0636661	0.399427	0.770205	insig
C7H13NO2	N-(4-oxopentyl)-acetamide	Alkaloids	Alkaloids	-	1.86118e+07	1.48645e+07	1.71936e+07	1.82102e+07	1.69642e+07	1.87731e+07	0.691759	0.437139	0.660768	-0.0904246	insig
C7H16N2O	N-Acetylcadaverine	Alkaloids	Alkaloids	32343-73-0	21517.2	23464.2	16745	24891.6	22980.6	31079.1	1.10764	0.145808	0.481826	-0.355075	insig
C8H9N	N-Benzylmethylene isomethylamine	Alkaloids	Alkaloids	-	2.72723e+06	1.47765e+06	1.93966e+06	2.05719e+06	2.09452e+06	2.42748e+06	0.42388	0.736171	0.851334	-0.0986057	insig
C22H28NO4+	N-Methyltetrahydropalmatine	Alkaloids	Alkaloids	47528-98-3	119942	214619	180571	248503	137527	301521	0.667103	0.373933	0.606403	-0.416524	insig
C20H39NO2	N-Oleoylethanolamine	Alkaloids	Alkaloids	111-58-0	3826.62	2888.48	3901.89	3255.26	3483.57	3979.72	0.0880323	0.935597	0.96318	-0.0137359	insig
C15H21NO7	N-benzoyl-2-aminoethyl-β-D-glucopyranoside	Alkaloids	Alkaloids	-	133279	35721.2	114080	167576	118375	152265	0.923738	0.220226	0.522054	-0.630427	insig
C8H9NO	N-benzylformamide	Alkaloids	Alkaloids	6343-54-0	314336	214266	458947	534263	519837	657107	1.28444	0.0555521	0.392594	-0.79309	insig
C9H11N5O4	Neopterin	Alkaloids	Alkaloids	2009-64-5	30599.7	35279.2	27914.2	3504.92	41039.9	25891.6	0.722843	0.551484	0.742004	0.413158	insig
C12H21N3O6	Nicotianamine	Alkaloids	Alkaloids	34441-14-0	371308	618612	371999	813179	684108	485748	1.08294	0.17684	0.499333	-0.542069	insig
C5H15NO4P+	O-Phosphocholine	Alkaloids	Alkaloids	107-73-3	145937	268314	273872	390923	298253	200772	0.699613	0.388228	0.620341	-0.371054	insig
C18H35NO	Octadec-2-enamide*	Alkaloids	Alkaloids	-	3.02622e+06	2.23768e+06	4.22678e+06	2.36541e+06	3.06195e+06	2.81493e+06	0.474102	0.555016	0.743289	0.203469	insig
C18H35NO	Octadec-8-enamide*	Alkaloids	Alkaloids	-	3.19148e+06	2.28409e+06	4.22898e+06	2.31853e+06	3.07169e+06	2.78136e+06	0.601384	0.467807	0.684274	0.248049	insig
C18H33NO	Octadecadienamide	Alkaloids	Alkaloids	-	59414	65901.3	122916	59511.1	44679.8	86456.8	0.660181	0.470504	0.684274	0.380773	insig
C13H18N4O3	Pentoxifylline	Alkaloids	Alkaloids	6493-05-6	647608	387206	427042	319343	402057	453211	0.789017	0.36781	0.605461	0.315618	insig
C4H12N2	Putrescine	Alkaloids	Alkaloids	110-60-1	11359.1	13379.5	9235.96	11747.2	7599.22	10319.6	0.614658	0.447336	0.667935	0.195645	insig
C7H19N3	Spermidine	Alkaloids	Alkaloids	124-20-9	168826	173467	185334	135276	55389.1	206189	0.790555	0.422553	0.649626	0.410915	insig
C10H26N4	Spermine	Alkaloids	Alkaloids	71-44-3	352523	463534	521075	457444	495779	435791	0.308044	0.767433	0.877642	-0.0549203	insig
C18H37NO	Stearamide	Alkaloids	Alkaloids	124-26-5	257817	159909	301460	136658	191415	189737	0.959253	0.246117	0.526053	0.47394	insig
C7H8N4O2	Theobromine	Alkaloids	Alkaloids	83-67-0	1.00515e+06	629256	983111	970111	818725	921804	0.285132	0.828928	0.908205	-0.0504338	insig
C6H15N	Triethylamine	Alkaloids	Alkaloids	121-44-8	82503.6	110512	91381.7	126133	123439	116082	1.35623	0.0680074	0.401435	-0.362572	insig
C5H11NO2	alanine betaine	Alkaloids	Alkaloids	-	2.908e+06	1.79086e+06	2.30673e+06	2.3589e+06	2.84492e+06	2.4924e+06	0.573313	0.56514	0.748047	-0.135644	insig
C21H31N5O10	cis-Zeatin-O-glucoside riboside	Alkaloids	Alkaloids	125225-72-1	2.6544e+06	1.46258e+06	1.54313e+06	1.34963e+06	1.84668e+06	1.67289e+06	0.446911	0.574113	0.755003	0.217147	insig
C8H7N	m-Aminophenylacetylene	Alkaloids	Alkaloids	54060-30-9	2.9606e+06	8.13965e+06	1.60549e+06	6.93615e+06	9.19981e+06	9.12118e+06	1.12619	0.159776	0.492915	-0.991211	insig
C11H9NO2	naphthisoxazol A*	Alkaloids	Alkaloids	-	1.94615e+06	1.1318e+06	1.71591e+06	842942	1.10236e+06	977992	1.31363	0.113225	0.467295	0.713596	insig
C11H12N2O3	o-Carboxy-5-hydroxytryptamine	Alkaloids	Alkaloids	-	3.53289e+06	2.35716e+06	3.7806e+06	2.67328e+06	2.50918e+06	2.83997e+06	0.800275	0.336707	0.579621	0.269575	insig
C11H10N2O2	vasicinone	Alkaloids	Alkaloids	486-64-6	7.36281e+06	4.55004e+06	8.69514e+06	4.48875e+06	4.89126e+06	5.19914e+06	1.02872	0.239634	0.524777	0.499296	insig
C9H7NO	Α-hydroxyquinoline	Alkaloids	Alkaloids	-	1.5281e+07	9.79779e+06	1.44779e+07	7.56069e+06	1.11063e+07	1.01935e+07	1.08267	0.165128	0.493989	0.454825	insig
C10H19NO	2-Ethyl-2,6,6-trimethylpiperidin-4-one	Alkaloids	Piperidine alkaloids	133568-79-3	62625.3	54323.7	83513.4	98549.1	116842	71298.7	1.12155	0.154776	0.490223	-0.516157	insig
C6H13NO2	6-Deoxyfagomine	Alkaloids	Piperidine alkaloids	197449-09-5	1.84381e+06	1.2351e+06	1.53642e+06	2.17163e+06	2.35462e+06	2.65586e+06	1.42601	0.0208293	0.335895	-0.637977	insig
C6H11NO3	N-Hydroxypipecolic acid	Alkaloids	Piperidine alkaloids	115819-92-6	65721.7	41122.4	45481.7	60722.5	34968.8	59539.8	0.0533577	0.935914	0.96318	-0.0272576	insig
C5H11N	Piperidine	Alkaloids	Piperidine alkaloids	110-89-4	3.08795e+06	2.06484e+06	2.8077e+06	3.77706e+06	3.40027e+06	4.58083e+06	1.31189	0.0532015	0.392189	-0.562734	insig
C10H9NO3	3,4-Dihydro-6,7-(methylenedioxy)-2(1H)-quinolinone*	Alkaloids	Quinoline alkaloids	94527-34-1	1.08114e+06	726474	964221	640299	651400	701029	1.30856	0.126414	0.476239	0.476096	insig
C11H9NO2	3,5-Dihydro-2H-Furo[3,2-C]Quinolin-4-One*	Alkaloids	Quinoline alkaloids	-	1.94375e+06	1.13052e+06	1.65925e+06	728088	1.18205e+06	1.03711e+06	1.22285	0.113259	0.467295	0.683544	insig
C10H7NO3	3-quinolinecarboxylic acid	Alkaloids	Quinoline alkaloids	-	4.01564e+06	2.36218e+06	3.45757e+06	2.97435e+06	3.99702e+06	3.32754e+06	0.279639	0.802541	0.89662	-0.0664383	insig
C9H7NO	4-Hydroxyquinoline	Alkaloids	Quinoline alkaloids	611-36-9	20481.8	14649.2	18438.5	16015.5	11872	22652.7	0.330442	0.795445	0.892995	0.0839812	insig
C10H7NO4	4-hydroxy-2-oxo-1,2-dihydroquinoline-3-carboxylic acid	Alkaloids	Quinoline alkaloids	73776-24-6	9.24108e+06	6.15164e+06	7.84185e+06	8.73032e+06	9.06322e+06	9.02636e+06	0.916685	0.312192	0.56334	-0.207032	insig
C9H7NO	8-hydroxyquinoline	Alkaloids	Quinoline alkaloids	148-24-3	2.79375e+07	1.62649e+07	2.81259e+07	1.40547e+07	1.81487e+07	1.85464e+07	1.05785	0.200415	0.506597	0.511157	insig
C20H24O2N2	Quinine	Alkaloids	Quinoline alkaloids	130-95-0	116720	183455	166770	140075	128395	125060	0.795747	0.346283	0.590182	0.246779	insig
C15H22N2O3	9α-Hydroxyoxysophocarpine	Alkaloids	Quinorisidine alkaloids	-	2.95958e+06	1.3991e+06	2.24909e+06	3096645	1.73378e+06	1.71307e+06	0.0259104	0.975006	0.985057	0.0141003	insig
C6H7NO	2-Aminophenol	Alkaloids	Phenolamine	95-55-6	99589.4	41577.6	100903	93483.1	95664.2	89748	0.575799	0.594841	0.768238	-0.2043	insig
C11H18NO+	Candicine	Alkaloids	Phenolamine	6656-13-9	578947	219508	250650	275324	302064	314141	0.160154	0.693212	0.825185	0.234804	insig
C14H17NO7	Dhurrin	Alkaloids	Phenolamine	499-20-7	79702	41639.6	88550.5	126068	105439	128127	1.2663	0.0545212	0.392594	-0.776882	insig
C9H11NO3	N-(2-Hydroxy-4-methoxyphenyl)acetamide	Alkaloids	Phenolamine	58469-06-0	1.4824e+07	1.13135e+07	1.69852e+07	2.1478e+07	2.21389e+07	2.63929e+07	1.43347	0.0167349	0.33229	-0.699108	insig
C14H21NO4	N-(3-hydroxy-4-methoxyphenethyl)-4-hydroxybutanamide	Alkaloids	Phenolamine	-	2.26663e+06	1.19487e+06	1.26218e+06	853834	968665	1.16991e+06	1.1247	0.23347	0.524777	0.658605	insig
C34H37N3O6	Tri-p-coumaroyl Spermidine	Alkaloids	Phenolamine	-	1.28859e+06	556408	795641	517968	519862	675104	0.974433	0.285712	0.547638	0.624415	insig
C13H18N2O2	p-Coumaroylputrescine	Alkaloids	Phenolamine	34136-53-3	253367	243579	211620	170573	138448	166276	1.5063	0.00959767	0.261137	0.576073	insig
C13H11NO	1-Cinnamoylpyrrole	Alkaloids	Pyrrole alkaloids	252248-89-8	381315	308826	282543	298632	227820	379063	0.394677	0.695853	0.826167	0.103231	insig
C10H9NO3	3-Furfuryl-2-pyrrolecarboxylate*	Alkaloids	Pyrrole alkaloids	119767-00-9	1.1591e+06	803161	890160	661215	790560	758763	1.16873	0.174449	0.499333	0.367787	insig
C5H9NO2	3-hydroxy-1-methylpyrrolidin-2-one*	Alkaloids	Pyrrole alkaloids	132996-63-5	1.74752e+07	1.29037e+07	1.51375e+07	2.30047e+07	2.03332e+07	2.26418e+07	1.47816	0.0172752	0.33229	-0.535632	insig
C16H21NO4	Piperlotine C; 1-(3,4,5-Trimethoxycinnamoyl)pyrrolidine	Alkaloids	Pyrrole alkaloids	886989-88-4	29856.7	10030.4	25199.2	12381.3	15654.4	11899.7	0.805645	0.294815	0.552951	0.704688	insig
C5H9NO2	Pterolactam*	Alkaloids	Pyrrole alkaloids	38072-88-7	2.02182e+07	1.47721e+07	1.72315e+07	2.72489e+07	2.28132e+07	2.46909e+07	1.44511	0.0224264	0.335895	-0.51748	insig
C4H9N	Pyrrolidin	Alkaloids	Pyrrole alkaloids	123-75-1	444845	260331	321053	475219	443715	586655	1.23681	0.0862017	0.438372	-0.552976	insig
C7H8N2O2	1-Methyl-6-Oxo-1,6-Dihydropyridine-3-Carboxamide	Alkaloids	Pyridine alkaloids	701-44-0	614619	313469	463533	223668	357428	374479	0.971732	0.236012	0.524777	0.542324	insig
C6H7N	2-Picoline; 2-Methylpyridine	Alkaloids	Pyridine alkaloids	109-06-8	2.41696e+06	1.8978e+06	2.11239e+06	2.05125e+06	2.04454e+06	2.04853e+06	0.437256	0.595296	0.768238	0.0649218	insig
C7H9N2O	3-Carbamyl-1-methylpyridinium;(1-Methylnicotinamide)	Alkaloids	Pyridine alkaloids	1005-24-9	119567	98773.3	93117.8	170597	166473	114993	1.30506	0.103697	0.461993	-0.537485	insig
C12H17NO6	3-pyridine-methanol-O-β-D-glucopyranosyl	Alkaloids	Pyridine alkaloids	-	1.63299e+06	643379	1.76289e+06	683278	798196	1.27875e+06	0.675008	0.362509	0.601826	0.549302	insig
C6H5NO3	6-Hydroxynicotinic acid	Alkaloids	Pyridine alkaloids	5006-66-6	286942	173233	219003	147461	149991	166529	1.26172	0.158213	0.491188	0.549725	insig
C16H24N2O7	6-Hydroxypseudooxynicotine O-glucoside	Alkaloids	Pyridine alkaloids	-	96914.1	75814.6	54692.8	58072.9	65891.3	111070	0.0452994	0.908075	0.951	-0.0475004	insig
C16H25N2O5+	Nicotine N-glucoside	Alkaloids	Pyridine alkaloids	-	1.44082e+06	878400	642524	270291	820576	1.58742e+06	0.423123	0.845653	0.916402	0.145136	insig
C7H7NO2	Nicotinic Acid Methyl Ester(Methyl Nicotinate)	Alkaloids	Pyridine alkaloids	93-60-7	292839	186100	322736	154276	432325	195488	0.244619	0.950264	0.971341	0.0356842	insig
C6H5NO3	Nicotinic acid N-oxide	Alkaloids	Pyridine alkaloids	2398-81-4	9643.27	15948.1	21755.1	7826.57	11478.5	11478.5	1.00589	0.250905	0.530231	0.621101	insig
C7H5NO4	Quinolinic Acid	Alkaloids	Pyridine alkaloids	89-00-9	469289	492583	499918	538807	471262	278207	0.583306	0.536727	0.733228	0.182295	insig
C10H9NO3	2-oxindole-3-acetic acid	Alkaloids	Plumerane	2971-31-5	1.2505e+07	8.27049e+06	6.64674e+06	4.18533e+06	3.83807e+06	4.72085e+06	1.44733	0.104273	0.462149	1.1055	up
C10H13NO4	4-[2-formyl-5-(hydroxymethyl)pyrrol-1-yl]butanoic acid	Alkaloids	Alkaloids	-	1.74514e+06	1.14229e+06	1.13634e+06	448054	648285	564799	1.52648	0.0506225	0.390058	1.27638	up
C7H7NO	Benzamide	Alkaloids	Alkaloids	55-21-0	196712	125073	194748	38488.2	20400.1	31859.7	1.58494	0.0220937	0.335895	2.50892	up
C8H11NO	L-Tyramine	Alkaloids	Alkaloids	51-67-2	3.42476e+07	1.72352e+07	3.66921e+07	3.24647e+06	3.41089e+06	3.59352e+06	1.60689	0.0512308	0.391	3.10462	up
C5H5N5	Zarzissine	Alkaloids	Alkaloids	160568-14-9	2.18918e+06	1.99291e+06	2.63724e+06	731424	680008	653310	1.62976	0.0131965	0.297767	1.72367	up
C14H20NO4+	Caffeoylcholine	Alkaloids	Phenolamine	87189-10-4	8.12698e+06	3.74505e+06	5.97709e+06	94844.2	138204	78810.4	1.63047	0.0437528	0.367861	5.83882	up
C34H37N3O6	N',N'',N'''-p-Coumaroyl-cinnamoyl-caffeoyl spermidine	Alkaloids	Phenolamine	-	175665	65688.7	104619	31780.1	65022.5	48487.8	1.26048	0.165257	0.493989	1.25172	up
C13H18N2O3	N-Caffeoylputrescine	Alkaloids	Phenolamine	29554-26-5	127763	89193.6	191701	65333	61685	41206.6	1.39764	0.107784	0.462692	1.2805	up
C9H11NO3	4-hydroxy-4-(3-pyridyl)-butanoic acid	Alkaloids	Pyridine alkaloids	15569-97-8	6.04378e+06	4.0737e+06	6.27381e+06	1.19688e+06	1.0826e+06	1.14754e+06	1.62043	0.0249067	0.335895	2.2579	up
C15H19NO	Atractylenolactam	Alkaloids	Sesquiterpene alkaloids	-	440465	286443	298677	124863	132821	110271	1.57329	0.0450745	0.369828	1.47884	up
C15H22O9	6-DeoxyCatalpol	Terpenoids	Monoterpenoids	99499-99-7	103234	74265.8	98819.7	193629	194310	180601	1.58685	0.00259463	0.181119	-1.04093	down
C21H34O8	Eudesman-8β,12-olide-1-O-β-D-glucoside	Terpenoids	Sesquiterpenoids	-	3.1779e+06	2.8344e+06	3.6024e+06	1.10145e+07	1.19521e+07	1.06641e+07	1.635	0.000250363	0.0976772	-1.80647	down
C32H36O8	Artanomaloide	Terpenoids	Terpene	112823-41-3	186658	121632	125520	91805	108974	112016	1.17953	0.188438	0.50272	0.471846	insig
C35H40O8	Arteminolide C*	Terpenoids	Terpene	211756-94-4	3.49967e+07	3.2463e+07	2.58735e+07	3.04562e+07	2.30954e+07	1.68623e+07	0.974987	0.193778	0.504098	0.40653	insig
C35H40O8	Arteminolide D	Terpenoids	Terpene	211756-95-5	1.80898e+06	1.82886e+06	4.0798e+06	760343	985467	2.35463e+06	1.04924	0.262872	0.532777	0.912381	insig
C35H42O8	Arteminolide F; Artenomaloide B	Terpenoids	Terpene	211756-97-7	3.02663e+06	1.50861e+06	1.22557e+06	1.16209e+06	1.21063e+06	1.59326e+06	0.755408	0.397723	0.626318	0.538594	insig
C36H62O11S	Ecliptasaponin IX	Terpenoids	Triterpene Saponin	-	173825	135884	223886	131518	124519	120127	1.23352	0.173718	0.499333	0.504381	insig
C30H48O5	2,3,19-trihydroxyurs-12-en-28-oic acid (Euscaphic acid)	Terpenoids	Triterpene	53155-25-2	364945	313227	443980	199363	230392	336040	1.23268	0.1025	0.459558	0.551237	insig
C30H48O4	2,3-Dihydroxy-12-ursen-28-oic acid*	Terpenoids	Triterpene	-	61853.2	69956.6	35047.7	37963.9	26812.1	69480.4	0.568911	0.548907	0.739552	0.313626	insig
C31H41NO4	2-Cyano-3,12-dioxooleana-1,9-dien-28-oic acid (Bardoxolone)	Terpenoids	Triterpene	218600-44-3	42377.6	20099.8	33396.6	28420.8	33506.3	36487.8	0.230563	0.911244	0.953084	-0.0377374	insig
C30H48O3	24,30-Dihydroxy-12(13)-ene-lupeol*	Terpenoids	Triterpene	-	84918.6	80910.6	73754.8	41715	55363	59500	1.46979	0.0177993	0.33229	0.61365	insig
C29H44O4	3,23-Dihydroxy-30-noroleana-12,20(29)-dien-28-oic acid (30-Norhederagenin)	Terpenoids	Triterpene	117654-06-5	71602	28166.9	15254.2	34907.3	33353.1	32010.1	0.145822	0.800211	0.895908	0.198024	insig
C30H46O4	3-Hydroxy-11-oxours-12-en-28-oic acid (11-Keto-ursolic acid)	Terpenoids	Triterpene	105870-59-5	2.12835e+06	1.26157e+06	1.35701e+06	1.10337e+06	1.15703e+06	1.35733e+06	0.946448	0.302095	0.556402	0.391908	insig
C30H48O3	3-Hydroxydammara-21-oic acid 21,23-lactone*	Terpenoids	Triterpene	-	21593.6	11144.3	51579.2	12878.3	17006.6	14037	0.769619	0.382159	0.614655	0.940882	insig
C30H50O	9,19-Cyclolanost-24-en-3-ol (Cycloartenol)	Terpenoids	Triterpene	469-38-5	44711.5	25381.5	17943	39710.6	32149.1	37204.6	0.783498	0.475968	0.68712	-0.309013	insig
C30H50O2	Lup-20(29)-ene-1,3-diol (Glochidiol)	Terpenoids	Triterpene	6610-56-6	477320	274076	371728	514155	632261	716984	1.33254	0.0411483	0.363286	-0.730421	insig
C20H30O2	Abietic acid	Terpenoids	Ditepenoids	514-10-3	112230	86074.7	134700	89257.2	120175	167453	0.345119	0.618751	0.783031	-0.178582	insig
C20H28O2	Dehydroabietic acid	Terpenoids	Ditepenoids	1740-19-8	398634	259523	221118	334192	547868	484841	1.15155	0.124337	0.471044	-0.636522	insig
C20H30O	Isopimaradieneone*	Terpenoids	Ditepenoids	-	458442	457596	407105	384591	344813	339589	1.4407	0.0197456	0.335895	0.307716	insig
C20H30O2	Isopimaric acid*	Terpenoids	Ditepenoids	5835-26-7	178865	164909	202395	147646	167999	148600	1.23188	0.114326	0.467295	0.234463	insig
C20H30O2	Kaurenoic Acid*	Terpenoids	Ditepenoids	6730-83-2	169838	209850	196364	189373	160996	186436	0.655838	0.430034	0.655053	0.101804	insig
C20H34O	Kolavenol	Terpenoids	Ditepenoids	19941-83-4	3.3745e+06	2.25338e+06	2.15214e+06	2.23075e+06	2.41944e+06	2.78839e+06	0.141119	0.80792	0.898779	0.0647477	insig
C20H30O2	Levopimaric acid*	Terpenoids	Ditepenoids	79-54-9	245160	207511	223256	200286	149117	208181	1.07263	0.156901	0.490223	0.277676	insig
C20H30O	Pimaradienone*	Terpenoids	Ditepenoids	-	508217	457253	429194	399712	346152	405574	1.31474	0.0555971	0.392594	0.276483	insig
C20H34O	cis-Abienol	Terpenoids	Ditepenoids	17990-16-8	59129.9	68723.5	63596.2	72541.4	65143.4	85670.7	1.02807	0.211917	0.515195	-0.222378	insig
C16H24O9	7-Deoxyloganic acid	Terpenoids	Monoterpenoids	22487-36-1	157074	149565	114766	215813	193709	149135	1.17082	0.134516	0.477366	-0.406755	insig
C13H22O2	Blumenol C	Terpenoids	Monoterpenoids	36151-02-7	303890	305471	181343	169936	279772	166001	0.750192	0.353099	0.593751	0.36089	insig
C15H24O	Germacra-1(10),4,7(11)-trien-9α-ol	Terpenoids	Monoterpenoids	-	146282	98946.3	116194	78517.7	43712.5	110806	1.06364	0.154115	0.490223	0.633135	insig
C13H20O3	Grasshopper ketone	Terpenoids	Monoterpenoids	-	184289	109366	123804	83122.4	127015	154233	0.486403	0.597994	0.769122	0.196227	insig
C11H16O3	Loliolide	Terpenoids	Monoterpenoids	5989-02-6	6.65747e+06	3.25508e+06	4.8738e+06	2.51377e+06	3.6682e+06	2.86675e+06	1.15388	0.18239	0.50171	0.708481	insig
C21H36O10	Shionoside A	Terpenoids	Monoterpenoids	114892-58-9	301516	506384	675300	346267	344437	100894	0.980291	0.169113	0.49708	0.905873	insig
C16H22O9	Sweroside	Terpenoids	Monoterpenoids	14215-86-2	715272	879485	2.76598e+06	1.44056e+06	2.55788e+06	1.22873e+06	0.504811	0.732146	0.848868	-0.261459	insig
C10H14O2	Teresantalic acid	Terpenoids	Monoterpenoids	562-66-3	103514	70003.5	90736.1	63094.3	66470.6	81036.9	1.03791	0.204438	0.508122	0.327406	insig
C10H16O	cis-Citral	Terpenoids	Monoterpenoids	5392-40-5	469427	446437	458287	470637	528106	508394	1.2668	0.10489	0.462692	-0.13327	insig
C13H20O	α-Ionone	Terpenoids	Monoterpenoids	127-41-3	563779	230566	352929	300471	396365	361446	0.0594708	0.793659	0.892013	0.116485	insig
C20H26O6	(4β,10E)-6α,15-Dihydroxy-8β-(angeloyloxy)-14-oxogermacra-1(10),11(13)-diene-12-oic acid-12,6-lactone	Terpenoids	Sesquiterpenoids	-	42825.3	23865.4	40501.1	28572.3	28417.3	19615.4	0.934841	0.225714	0.524777	0.484684	insig
C19H30O7	(6R,9R)-3-Oxo-α-ionol-β-D-glucoside	Terpenoids	Sesquiterpenoids	-	320237	167509	191930	390800	322663	80994.7	0.0398736	0.740681	0.854225	-0.22512	insig
C22H32O10	(6R,9R)-3-Oxo-α-ionol-β-D-malonyl-glucoside*	Terpenoids	Sesquiterpenoids	-	343762	604139	368881	783836	679590	789035	1.38068	0.0475253	0.381566	-0.774485	insig
C15H22O	1-Cis-5-cis-germacrone	Terpenoids	Sesquiterpenoids	-	2.54379e+06	1.17917e+06	1.77431e+06	951398	978729	921600	1.32009	0.155	0.490223	0.946881	insig
C15H22O	1-Trans-5-trans-germacrone*	Terpenoids	Sesquiterpenoids	-	1.39398e+06	863223	1.07685e+06	601518	755443	836815	1.27696	0.117269	0.468457	0.603858	insig
C15H22O2	10Hβ-9-oxoageraphorone	Terpenoids	Sesquiterpenoids	-	773981	447976	494120	335903	416573	459232	1.07022	0.235314	0.524777	0.502073	insig
C15H22O2	10α-9-oxoageraphorone	Terpenoids	Sesquiterpenoids	-	391748	200473	259510	202590	171426	219713	1.00726	0.264771	0.532777	0.520593	insig
C15H24O2	10α-Hydroxycadin-4-en-15-al	Terpenoids	Sesquiterpenoids	398147-37-0	2.49007e+06	1.94365e+06	3.02413e+06	1.71948e+06	2.23129e+06	2.24447e+06	0.843504	0.31995	0.567559	0.267603	insig
C15H22O6S	1β-sulfate-5α,6βHeudesma-3-en-12,6α-olide	Terpenoids	Sesquiterpenoids	-	273263	82608.3	107474	116460	191821	142149	0.198967	0.951151	0.971483	0.0407882	insig
C23H22O7	3,4β-Dihydro-15-dehydrolactucopicrin	Terpenoids	Sesquiterpenoids	-	24455	40996.6	55373.8	30262.3	19971.7	37744	0.748345	0.361849	0.601239	0.45771	insig
C15H20O2	3,5,11(13)-Trieneudesma-13-oic acid	Terpenoids	Sesquiterpenoids	-	1.12433e+06	983979	1.35243e+06	992699	849891	757630	1.24104	0.0992814	0.456137	0.412445	insig
C18H30O3	3-Hydroxy-3,7,11-trimethyldodeca-1,6E,10-trien-9-yl isobutyrate	Terpenoids	Sesquiterpenoids	-	125259	57389.2	107837	62763.1	88046.8	105444	0.290774	0.66194	0.807267	0.180891	insig
C16H20O5	3-Methoxytanapartholide	Terpenoids	Sesquiterpenoids	-	9.01373e+06	5.72275e+06	1.00108e+07	5.78703e+06	6.43631e+06	6.19604e+06	1.01158	0.243442	0.524777	0.426045	insig
C15H20O2	3β-Hydroxyatractylon*	Terpenoids	Sesquiterpenoids	-	5.1986e+06	3.12888e+06	3.39823e+06	2.56802e+06	2.77534e+06	3.16622e+06	1.0884	0.236425	0.524777	0.462515	insig
C20H22O6	4,15-Iso-Atripliciolide tiglate	Terpenoids	Sesquiterpenoids	133559-39-4	746196	627796	635028	444901	469470	457073	1.57181	0.0276331	0.3465	0.550796	insig
C15H22O3	4,5-Epoxyartemisinic Acid	Terpenoids	Sesquiterpenoids	92466-31-4	405746	191165	265096	182881	201110	218365	0.939995	0.301806	0.556402	0.517084	insig
C15H24O	4β-Hydroxy-aromadendrane-10-en	Terpenoids	Sesquiterpenoids	-	204284	131445	161230	114599	124093	109928	1.28892	0.139552	0.477366	0.511476	insig
C15H20O4	5-Hydroxy-2-Carbonylcadinane-12,7-lactone	Terpenoids	Sesquiterpenoids	-	206478	148800	209944	137321	142835	183055	0.945402	0.244039	0.524777	0.287148	insig
C15H20O6S	5a,9-dimethyl-3-methylene-2-oxo-2,3,3a,4,5,5a,6,7,9a,9b-decahydronaphtho[1,2-b]furan-6-yl hydrogen sulfate	Terpenoids	Sesquiterpenoids	-	9.54816e+06	2.47264e+06	3.27006e+06	4.21644e+06	4.13597e+06	4.61178e+06	0.0464043	0.762181	0.873676	0.238138	insig
C15H24O3	5α,11-Dihydroxy-3-ene-eudesman-2-one	Terpenoids	Sesquiterpenoids	-	283401	141647	196887	125448	156301	152885	0.997159	0.26665	0.532932	0.516962	insig
C15H22O3	5β-Hydroxycostic acid	Terpenoids	Sesquiterpenoids	-	5.04424e+06	4.08315e+06	5.10516e+06	6.09842e+06	6.37006e+06	5.69878e+06	1.39365	0.0373728	0.363286	-0.352148	insig
C20H28O4	6-Angeloylfuranofukinol	Terpenoids	Sesquiterpenoids	-	137675	79023	84117.9	53781.5	76673.5	93567	0.862749	0.321664	0.568719	0.425241	insig
C15H18O5	6α,10α-Dihydroxy-1-oxoeremophila-7(11),8(9)-dien-12,8-olide	Terpenoids	Sesquiterpenoids	-	2.90889e+06	3.23789e+06	4.51355e+06	3.7566e+06	4.68618e+06	5.07526e+06	0.972406	0.206399	0.508599	-0.342635	insig
C24H36O10	7-Hydroxy-costol-malonyl glucoside	Terpenoids	Sesquiterpenoids	-	274123	123602	210863	174425	306420	231623	0.497252	0.583204	0.758127	-0.22736	insig
C15H20O3	7βH-guaia-1(10)-en-12,8β-olide	Terpenoids	Sesquiterpenoids	-	182231	151155	142064	80180.1	148060	198940	0.513033	0.694605	0.825185	0.154449	insig
C15H16O4	8-Deoxylactucin	Terpenoids	Sesquiterpenoids	65725-10-2	10735235	3.38858e+06	3.0335e+06	2.6254e+06	8167830	6968150	0.14673	0.950515	0.971341	-0.04992	insig
C15H18O4	8-Epihelenalin	Terpenoids	Sesquiterpenoids	97643-91-9	80304.2	43882.4	41033.1	45106.4	34868.7	65949.5	0.311921	0.703273	0.831223	0.179162	insig
C15H22O2	8α-hydroxyeudesma-3,11(13)-dien-14-al	Terpenoids	Sesquiterpenoids	-	1.06054e+06	714566	922967	615039	687487	807426	1.08162	0.183298	0.50171	0.354718	insig
C16H22O3	8β-Methoxyatractylenolide I	Terpenoids	Sesquiterpenoids	193694-24-5	88066.7	58517.1	84554.5	75177.9	113435	81446.2	0.644102	0.440437	0.664049	-0.224519	insig
C15H22O7S	9-(hydroxymethyl)-3,5a-dimethyl-2-oxo-2,3,3a,4,5,5a,6,7,9a,9b-decahydronaphtho[1,2-b]furan-6-yl hydrogen sulfate	Terpenoids	Sesquiterpenoids	-	5.51033e+06	1.44717e+06	2.76841e+06	2.71262e+06	2.12605e+06	4.05482e+06	0.0413475	0.848208	0.91702	0.129086	insig
C15H20O3	9-oxo-12-hydroxy-10,11-dehydroageraphorone	Terpenoids	Sesquiterpenoids	-	406768	359941	397269	309292	375181	378317	0.896509	0.285807	0.547638	0.131207	insig
C15H22O2	9β-hydroxyeudesma-4,11(13)-dien-12-al	Terpenoids	Sesquiterpenoids	-	248815	139150	223454	97854.4	102795	125895	1.39033	0.0949554	0.451499	0.904885	insig
C17H20O6	Argyinolide B	Terpenoids	Sesquiterpenoids	-	412541	201774	276735	157127	216434	272433	0.840332	0.326263	0.57118	0.463988	insig
C17H22O6	Argyinolide G	Terpenoids	Sesquiterpenoids	-	447698	300334	285752	376507	376823	385645	0.651964	0.56793	0.750741	-0.1398	insig
C20H28O6	Argyinolide H	Terpenoids	Sesquiterpenoids	-	43553	17399.5	65517.2	52226.9	36469.6	29842.9	0.100007	0.875197	0.932813	0.0934255	insig
C20H28O5	Argyinolide J	Terpenoids	Sesquiterpenoids	-	3.42771e+07	7.84543e+06	8.51101e+06	2.14842e+07	8.69697e+06	1.50195e+07	0.134725	0.861564	0.924853	0.163749	insig
C15H22O4	Arsanin	Terpenoids	Sesquiterpenoids	41135-04-0	252469	154547	179636	138680	160071	180140	0.820566	0.349451	0.592193	0.292806	insig
C13H18O2	Arteannuin A	Terpenoids	Sesquiterpenoids	82442-48-6	1.10435e+06	840075	1.21711e+06	1.15007e+06	1.18509e+06	914374	0.211066	0.845401	0.916402	-0.0396059	insig
C15H22O3	Arteannuin K	Terpenoids	Sesquiterpenoids	-	3.33614e+06	1.90661e+06	2.31016e+06	1.19461e+06	1.62854e+06	1.47614e+06	1.35646	0.115691	0.467295	0.812932	insig
C15H22O3	Arteannuin N*	Terpenoids	Sesquiterpenoids	207446-92-2	150225	56228.4	83689.5	71431.3	106364	86363.2	0.0600817	0.792795	0.892013	0.135358	insig
C15H20O4	Artecalin	Terpenoids	Sesquiterpenoids	-	4.36162e+06	1.23181e+06	1.90405e+06	2.72754e+06	2.55893e+06	2.94232e+06	0.506325	0.822302	0.905164	-0.134272	insig
C35H42O8	Arteminolide A	Terpenoids	Sesquiterpenoids	-	1.82095e+06	929186	1.40805e+06	1.1327e+06	1.38732e+06	986508	0.495187	0.502441	0.705892	0.24591	insig
C35H40O8	Arteminolide B*	Terpenoids	Sesquiterpenoids	-	6.35738e+06	2.38804e+06	4.36565e+06	3.36723e+06	3.17479e+06	4.87277e+06	0.210373	0.686869	0.819813	0.199883	insig
C15H22O2	Artemisinic acid*	Terpenoids	Sesquiterpenoids	80286-58-4	3.79408e+06	1.96873e+06	2.32639e+06	1.19882e+06	1.46067e+06	1.48308e+06	1.37389	0.139248	0.477366	0.965472	insig
C17H22O5	Arvestolide B	Terpenoids	Sesquiterpenoids	-	160272	73099.6	180618	116178	92886.3	112901	0.492611	0.452173	0.671239	0.36269	insig
C15H18O2	Atractylenolide I	Terpenoids	Sesquiterpenoids	73069-13-3	219675	192871	300438	73854.2	182451	130028	1.25473	0.0730041	0.415415	0.884026	insig
C15H20O2	Atractylenolide Ⅱ*	Terpenoids	Sesquiterpenoids	73069-14-4	6.4088e+06	4.27812e+06	4.41335e+06	3.11389e+06	3.46513e+06	4.18193e+06	1.19925	0.15865	0.491544	0.488768	insig
C15H20O3	Atractylenolide Ⅲ	Terpenoids	Sesquiterpenoids	73030-71-4	92772.8	53898.4	81602	29725.2	44256.9	66757.7	1.12452	0.138831	0.477366	0.697731	insig
C15H20O	Atractylone	Terpenoids	Sesquiterpenoids	6989-21-5	649432	752386	683959	313719	614550	671823	0.933441	0.2797	0.542791	0.382429	insig
C20H22O6	Atripliciolide Tiglate	Terpenoids	Sesquiterpenoids	-	851428	792608	828960	515306	557969	611593	1.5976	0.00274495	0.181119	0.553625	insig
C15H22O9	Aucubin	Terpenoids	Sesquiterpenoids	479-98-1	25973.1	22884.1	11287	43918.8	17922	72877.4	0.981453	0.254099	0.530377	-1.16345	insig
C15H18O4	Austricin	Terpenoids	Sesquiterpenoids	10180-88-8	702747	571779	637274	667803	734048	646957	0.7562	0.383586	0.61493	-0.0998532	insig
C15H22O2	Bakkenolide A	Terpenoids	Sesquiterpenoids	19906-72-0	1.33777e+06	94241.7	130408	87222.1	90044.2	96042.6	0.844517	0.403292	0.632189	2.51518	insig
C17H20O5	Bigelovin	Terpenoids	Sesquiterpenoids	3668-14-2	2.58252e+06	1.38966e+06	2.58553e+06	1.43593e+06	1.44388e+06	1.63317e+06	1.03039	0.226872	0.524777	0.53911	insig
C15H20O3	Britanilide	Terpenoids	Sesquiterpenoids	-	129879	56136.1	41290.5	50952.5	66818.5	52621.4	0.370187	0.562153	0.746109	0.415772	insig
C15H20O3	Carpesia lactone	Terpenoids	Sesquiterpenoids	-	462522	255762	336815	280199	292096	315939	0.621416	0.453691	0.6723	0.248369	insig
C15H24O	Caryophyllene oxide	Terpenoids	Sesquiterpenoids	1139-30-6	2.41505e+06	1.0664e+06	1.81144e+06	1.2801e+06	1.47385e+06	1.56112e+06	0.48876	0.493378	0.699369	0.294669	insig
C15H20O2	Costunolide	Terpenoids	Sesquiterpenoids	553-21-9	1.64284e+07	1.05746e+07	1.07327e+07	7.70133e+06	8.15529e+06	9.52706e+06	1.26308	0.15803	0.491188	0.572026	insig
C15H24O2	Curcumol	Terpenoids	Sesquiterpenoids	4871-97-0	270455	155623	172468	119976	124186	148991	1.20631	0.190388	0.50272	0.606375	insig
C15H22O4	Deacetylinulicin(Britannilactone)	Terpenoids	Sesquiterpenoids	33620-72-3	68244.3	55793.2	33967.4	30492.7	68155.4	39436.9	0.385665	0.684081	0.819109	0.194413	insig
C15H18O4	Deacylcynaropicrin	Terpenoids	Sesquiterpenoids	31565-50-1	405182	254120	277996	220718	257663	243380	1.02735	0.262408	0.532777	0.376986	insig
C15H18O2	Dehydrocostuslactone	Terpenoids	Sesquiterpenoids	477-43-0	2.31287e+06	1.17901e+06	1.94525e+06	1.05604e+06	1.31448e+06	1.37644e+06	1.02086	0.228651	0.524777	0.537128	insig
C15H16O3	Dehydroleucodine	Terpenoids	Sesquiterpenoids	36150-07-9	14255215	6012690	2.82499e+06	2.83625e+06	2.66123e+06	8014465	0.602253	0.465835	0.683365	0.773214	insig
C15H18O3	Dehydrosantamarin	Terpenoids	Sesquiterpenoids	-	4.00504e+06	1.60174e+06	2.27391e+06	2.55081e+06	2.51982e+06	2.69221e+06	0.190264	0.961286	0.976742	0.0217368	insig
C15H20O2	Dehydrosaussurea lactone*	Terpenoids	Sesquiterpenoids	-	8.25493e+06	4.97917e+06	4.76575e+06	4.14257e+06	4.25286e+06	4.97619e+06	0.956163	0.303665	0.557526	0.428811	insig
C15H22O2	Dihydroisoalantolactone	Terpenoids	Sesquiterpenoids	1856-58-2	1.44282e+06	1.41464e+06	1.29699e+06	1.54019e+06	1.46473e+06	1.57565e+06	1.29835	0.0677948	0.401435	-0.14087	insig
C19H24O7	Dihydrojanerin	Terpenoids	Sesquiterpenoids	-	84499.8	32248.9	36831.8	25518.4	49284.7	33570.1	0.612598	0.47291	0.685991	0.502988	insig
C15H26O	Elemol	Terpenoids	Sesquiterpenoids	639-99-6	5.43756e+07	3.3474e+07	5.12368e+07	2.9649e+07	4.0173e+07	4.50874e+07	0.718236	0.373854	0.606403	0.275484	insig
C15H26O	Enantio-7(11)eudesmen-4-ol	Terpenoids	Sesquiterpenoids	186374-63-0	4.56438e+07	2.99522e+07	2.81036e+07	1.64148e+07	1.75837e+07	2.09589e+07	1.44347	0.0924552	0.446108	0.916024	insig
C15H16O3	Encelin	Terpenoids	Sesquiterpenoids	15569-50-3	1.13613e+07	6.33131e+06	7.84169e+06	6.5812e+06	6.76105e+06	5.95629e+06	0.942032	0.296657	0.552951	0.403946	insig
C15H24O3	Eudesman-8β,12-olide	Terpenoids	Sesquiterpenoids	-	186445	143054	221224	178706	173212	170258	0.243206	0.715504	0.83632	0.0767894	insig
C20H24O6	Eupachinilide B	Terpenoids	Sesquiterpenoids	-	70195.8	67814.8	76738.7	35857.5	73960.1	90828	0.436451	0.800999	0.896149	0.0980039	insig
C20H22O7	Eupachinilide G	Terpenoids	Sesquiterpenoids	-	54332.5	65163.2	57348.3	69988	30418.7	46001.4	0.705778	0.474736	0.686518	0.272481	insig
C20H24O6	Euponin	Terpenoids	Sesquiterpenoids	70469-59-9	308501	170631	173386	87230.5	94859.8	176970	1.19156	0.156368	0.490223	0.861793	insig
C15H22O	Furanoeremophilane	Terpenoids	Sesquiterpenoids	6750-13-6	1.77524e+06	1.9072e+06	1.93708e+06	2.00667e+06	1.78352e+06	1.97641e+06	0.432382	0.601274	0.770874	-0.0372735	insig
C15H22O3	Furanoeremophilane-6,10-diol	Terpenoids	Sesquiterpenoids	-	108380	186106	202722	178646	158073	188142	0.321082	0.786329	0.889194	-0.0780871	insig
C15H22O3	Gallicadiol*	Terpenoids	Sesquiterpenoids	7715-89-1	2.899e+06	1.61305e+06	1.84057e+06	1.04183e+06	1.25881e+06	1.2765e+06	1.35146	0.140203	0.477366	0.828542	insig
C15H22O	Germacrone*	Terpenoids	Sesquiterpenoids	6902-91-6	3.15413e+06	1.46379e+06	2.31993e+06	1.27752e+06	1.4184e+06	1.49723e+06	1.16551	0.199881	0.506597	0.726456	insig
C15H20O4	Granilin	Terpenoids	Sesquiterpenoids	40737-97-1	209669	135177	153298	109033	148317	172888	0.617004	0.481991	0.690219	0.211428	insig
C15H24O3	Ilicic acid	Terpenoids	Sesquiterpenoids	4586-68-9	2.06514e+06	1.11895e+06	1.64407e+06	980580	1.16996e+06	1.334e+06	1.00336	0.238308	0.524777	0.470507	insig
C15H18O3	Inunal	Terpenoids	Sesquiterpenoids	-	1.52018e+06	780626	904828	1.22003e+06	1.00554e+06	1.11844e+06	0.34253	0.861537	0.924853	-0.060971	insig
C15H16O4	Isabelin	Terpenoids	Sesquiterpenoids	22391-22-6	22941.2	25333.2	21548.3	10445.9	12069.8	23144.2	1.17741	0.173997	0.499333	0.612768	insig
C15H20O2	Isoalantolactone	Terpenoids	Sesquiterpenoids	470-17-7	1.13368e+06	774499	308036	272495	882785	956768	0.0930137	0.91954	0.95689	0.0694559	insig
C15H24O	Isocyperol	Terpenoids	Sesquiterpenoids	20085-00-1	3.01779e+06	1.60662e+06	1418319	1.31593e+06	1.07564e+06	1.409e+06	1.03813	0.274896	0.539434	0.668983	insig
C27H42O12	Ixerisoside N	Terpenoids	Sesquiterpenoids	-	26415.9	18496.6	29612.6	22358	19377.7	26083.8	0.409434	0.597868	0.769122	0.136023	insig
C15H16O5	Lactucin	Terpenoids	Sesquiterpenoids	1891-29-8	665126	429995	426094	323652	351496	380131	1.22319	0.184106	0.50272	0.527601	insig
C21H32O9	Lactuside B	Terpenoids	Sesquiterpenoids	106009-42-1	1.08574e+06	695617	752218	647618	680825	921351	0.505858	0.563987	0.747026	0.171381	insig
C15H18O3	Leucodin	Terpenoids	Sesquiterpenoids	-	7.16014e+06	2.08274e+06	3.18913e+06	4.56787e+06	5.1751e+06	5.24339e+06	0.673502	0.637412	0.7941	-0.26959	insig
C14H16O2	Liguhodgsonal	Terpenoids	Sesquiterpenoids	64185-18-8	529938	306285	389382	320368	335555	352708	0.762225	0.383255	0.61493	0.281097	insig
C22H32O10	Malonyl byzantionoside A*	Terpenoids	Sesquiterpenoids	-	732176	547523	613350	392933	526533	425022	1.34426	0.0580679	0.39664	0.493653	insig
C17H20O5	Matricarin	Terpenoids	Sesquiterpenoids	5989-43-5	269118	150999	185505	107898	128721	156147	1.19272	0.169967	0.497705	0.62475	insig
C15H14O6	Mikanolide	Terpenoids	Sesquiterpenoids	17928-61-9	59491.4	78109.9	52640.1	77785.5	79090.9	77804.4	1.14402	0.190596	0.50272	-0.302869	insig
C20H22O5	Moxartenolide	Terpenoids	Sesquiterpenoids	182267-25-0	2.61284e+07	1.40606e+07	1.58777e+07	8.34843e+06	1.19201e+07	2.37125e+07	0.659781	0.538407	0.733863	0.350266	insig
C15H24O	Nootkatol	Terpenoids	Sesquiterpenoids	50763-67-2	632704	450808	497412	379173	350488	475119	1.16404	0.140466	0.477366	0.391998	insig
C18H26O3	Normelanothyrsin A	Terpenoids	Sesquiterpenoids	-	2.51029e+06	1.58412e+06	2.22377e+06	2.03215e+06	2.01988e+06	1.96543e+06	0.169101	0.749665	0.861345	0.0703552	insig
C15H20O3	Parthenolide	Terpenoids	Sesquiterpenoids	20554-84-1	544111	270989	285310	167063	257586	263902	1.04174	0.258155	0.531998	0.676406	insig
C20H28O3	Petasin	Terpenoids	Sesquiterpenoids	26577-85-5	58283.3	43417.9	72159.1	28192.7	34314	38825.4	1.39235	0.0863111	0.438372	0.778837	insig
C15H24O2	Petasitolone	Terpenoids	Sesquiterpenoids	35124-22-2	63168.9	40651.8	46809.8	35168.7	34211.2	30083.1	1.33642	0.119804	0.468457	0.598781	insig
C15H18O3	Pinnatifidin	Terpenoids	Sesquiterpenoids	35730-85-9	1.30358e+06	897244	1.12795e+06	764050	954885	943688	1.06196	0.192597	0.504031	0.32214	insig
C15H22O2	Procurcumenol	Terpenoids	Sesquiterpenoids	21698-40-8	289517	288043	231328	139195	176786	348928	0.73645	0.540224	0.734419	0.282784	insig
C15H20O3	Reynosin	Terpenoids	Sesquiterpenoids	28254-53-7	71722.6	47314.4	56761	49877.6	23238.1	124563	0.17184	0.834719	0.91149	-0.169239	insig
C15H20O4	Ridentin	Terpenoids	Sesquiterpenoids	28148-84-7	589555	148789	177636	266635	408925	455735	0.640803	0.675766	0.816993	-0.304586	insig
C15H22O	Santalal	Terpenoids	Sesquiterpenoids	59331-83-8	414215	215927	250497	177356	207527	216923	1.04968	0.265816	0.532777	0.549254	insig
C15H20O3	Santamarin*	Terpenoids	Sesquiterpenoids	4290-13-5	2.02638e+07	1.5532e+07	1.55799e+07	1.35731e+07	1.40519e+07	1.46629e+07	1.17349	0.189389	0.50272	0.280844	insig
C15H18O3	Santonin	Terpenoids	Sesquiterpenoids	481-06-1	2.10589e+06	1.2472e+06	1.66715e+06	1.08563e+06	1.4327e+06	1.33562e+06	0.966362	0.253995	0.530377	0.381419	insig
C19H30O8	Sonchuionoside A	Terpenoids	Sesquiterpenoids	-	392440	211976	202427	272507	262523	345312	0.451875	0.741761	0.854318	-0.125777	insig
C21H32O8	Sonchuside A	Terpenoids	Sesquiterpenoids	111618-82-7	25265.4	18777.1	32005.7	31699.4	27228.8	24555.9	0.519984	0.607602	0.774662	-0.13459	insig
C21H30O9	Sonchuside E	Terpenoids	Sesquiterpenoids	-	671330	436410	438347	492098	487575	612145	0.232286	0.873455	0.931971	-0.0420542	insig
C15H24O	Spathulenol	Terpenoids	Sesquiterpenoids	6750-60-3	3.77368e+06	2.61921e+06	3.26491e+06	1.90465e+06	2.3797e+06	2.3249e+06	1.36724	0.0756523	0.416339	0.547208	insig
C15H20O4	Tanacetin	Terpenoids	Sesquiterpenoids	1401-54-3	576724	298870	251373	309153	392121	434230	0.20237	0.98091	0.987463	-0.0108877	insig
C15H18O5	Tanaphillin	Terpenoids	Sesquiterpenoids	-	1.66928e+07	1.13561e+07	1.02608e+07	21855405	6.97327e+06	7.81927e+06	0.289253	0.922963	0.95818	0.0639772	insig
C15H20O3	Telekin*	Terpenoids	Sesquiterpenoids	6752-90-5	1.32857e+07	1.08738e+07	1.07167e+07	8.74338e+06	9.04296e+06	1.00531e+07	1.33144	0.0881406	0.442843	0.325111	insig
C15H18O3	Xanthatin	Terpenoids	Sesquiterpenoids	26791-73-1	2.065e+06	1.14155e+06	1.54999e+06	1.10878e+06	1.36879e+06	1.13203e+06	0.922238	0.28642	0.547746	0.398072	insig
C15H16O3	Yomogin	Terpenoids	Sesquiterpenoids	10067-18-2	338349	271379	347539	229405	252485	356306	0.731449	0.444363	0.665017	0.191634	insig
C15H18O3	Zaluzanin C	Terpenoids	Sesquiterpenoids	-	457856	497508	471297	519858	481955	468748	0.612553	0.492119	0.699369	-0.043724	insig
C15H18O7S	deacetvlmatlicarin-8-O-sulfite	Terpenoids	Sesquiterpenoids	-	338811	98111.6	126087	201663	186934	211063	0.466136	0.887316	0.939596	-0.0909859	insig
C21H36O9	dictamnoside A	Terpenoids	Sesquiterpenoids	-	5.47926e+06	2.6633e+06	3.65453e+06	2.32633e+06	3.24325e+06	4.05906e+06	0.558196	0.503558	0.706613	0.293027	insig
C17H22O4	eupatoranolide	Terpenoids	Sesquiterpenoids	-	143884	131991	140234	162422	62707	134148	0.572163	0.589347	0.762569	0.211865	insig
C15H22O2	eupatorenone	Terpenoids	Sesquiterpenoids	-	5.28447e+06	3.26263e+06	3.2273e+06	2.76032e+06	2.53382e+06	3.16812e+06	1.07529	0.24179	0.524777	0.476538	insig
C15H20O3	eupatorinol	Terpenoids	Sesquiterpenoids	-	4.55977e+06	3.33871e+06	3.37551e+06	2.85055e+06	2.71427e+06	3.45509e+06	1.07673	0.19691	0.50623	0.321815	insig
C16H20O4	eupatorone	Terpenoids	Sesquiterpenoids	-	100735	91450.6	95540.1	72116.1	73742.7	102457	0.956762	0.312786	0.56334	0.212514	insig
C15H18O	farfugin A	Terpenoids	Sesquiterpenoids	-	347624	191694	555086	225645	362844	321162	0.296268	0.62871	0.789514	0.26676	insig
C15H22O2	pterodontic acid*	Terpenoids	Sesquiterpenoids	185845-89-0	3.78851e+06	292574	2.47004e+06	1.28336e+06	1.49132e+06	246211	0.448305	0.371298	0.606403	1.11676	insig
C21H32O8	pterodontoside A	Terpenoids	Sesquiterpenoids	-	199588	169832	192365	123549	114002	138090	1.55074	0.00645277	0.261137	0.580665	insig
C21H32O8	pterodontoside B	Terpenoids	Sesquiterpenoids	-	211777	138220	232055	124000	128678	143345	1.22619	0.156871	0.490223	0.555567	insig
C15H24O	β-dictyopterol	Terpenoids	Sesquiterpenoids	-	5.71203e+06	3.56233e+06	4.86522e+06	2.74484e+06	3.01743e+06	3.09392e+06	1.39078	0.102396	0.459558	0.674979	insig
C30H48O4	16,23:16,30-Diepoxydammar-24-ene-3,20-diol (Jujubogenin)*	Terpenoids	Triterpene	54815-36-0	97832.6	111407	367485	51290.4	44509.8	34864.9	1.37685	0.231854	0.524777	2.14201	up
C30H48O4	2,3-Dihydroxylup-20(29)-en-28-oic acid (Alphitolic acid)*	Terpenoids	Triterpene	19533-92-7	122875	100883	406335	10083.6	49262.4	58083.1	1.30233	0.222498	0.524334	2.42377	up
C30H48O4	2,3-Dihydroxyurs-12-en-28-oic acid (Corosolic acid)*	Terpenoids	Triterpene	4547-24-4	122875	100883	406335	10083.6	49262.4	58083.1	1.30233	0.222498	0.524334	2.42377	up
C30H48O3	3,24-Dihydroxyolean-12-en-22-one (Soyasapogenol E)*	Terpenoids	Triterpene	6750-59-0	61842.6	35558.3	152339	19043.7	26731.9	42147	1.15923	0.264688	0.532777	1.50612	up
C30H48O3	3-Hydroxylup-20(29)-en-28-oic acid (Betulinic acid)*	Terpenoids	Triterpene	472-15-1	55125.5	67213.8	228014	20070.2	26143	34151.4	1.35218	0.247243	0.526081	2.12418	up
C30H48O3	3-Hydroxyurs-12-en-28-oic acid (Ursolic acid)*	Terpenoids	Triterpene	77-52-1	28454.9	19216	68601.6	15799.5	21546	19372.5	1.00648	0.320139	0.567559	1.03563	up
C30H48O5	3β,21β,24,29-tetrahydroxy-16-oxoserrat-14-en	Terpenoids	Triterpene	-	5.4057e+06	4.36427e+06	5.09068e+06	2.28296e+06	2.01989e+06	2.48367e+06	1.6088	0.00567123	0.261137	1.13075	up
C30H50O4	Olean-12-ene-3,21,22,23-tetrol (Soyasapogenol A)	Terpenoids	Triterpene	508-01-0	499670	283585	236653	124429	57877.8	57288	1.47313	0.0756486	0.416339	2.08977	up
C20H34O4	7β-Hydroxydarutigenol	Terpenoids	Ditepenoids	1188281-99-3	106171	39671.5	62217.5	31813.3	31173.3	33119.2	1.26261	0.196041	0.505321	1.11431	up
C32H50O13	steviolbioside	Terpenoids	Ditepenoids	41093-60-1	229890	121065	432152	122892	123528	132143	1.04841	0.277051	0.54112	1.04868	up
C18H24O12	Asperulosidic acid	Terpenoids	Monoterpenoids	25368-11-0	277388	141418	245632	77044.7	103631	103574	1.4432	0.0848379	0.438372	1.22498	up
C16H22O10	Geniposidic acid	Terpenoids	Monoterpenoids	27741-01-1	936977	686868	685883	270470	329703	398199	1.55502	0.0210494	0.335895	1.21007	up
C15H16O2	1-Oxo-9-desoxycacalol	Terpenoids	Sesquiterpenoids	-	485049	294314	238624	23647.5	99594	84787.6	1.43561	0.0577626	0.39664	2.29086	up
C15H20O3	Artemisinin B	Terpenoids	Sesquiterpenoids	50906-56-4	155304	88007	141428	28526.2	34368.2	51482.6	1.53594	0.0371257	0.363286	1.75009	up
C21H36O7	Atractyloside C	Terpenoids	Sesquiterpenoids	-	95992.9	90921.4	123960	42876.2	52418.5	53118.1	1.58163	0.0252408	0.335895	1.06672	up
C15H24O2	Dihydroartemisinic Acid	Terpenoids	Sesquiterpenoids	85031-59-0	1.83213e+06	872291	1.58983e+06	615649	724463	777923	1.34338	0.124554	0.471044	1.01968	up
C15H18O	farfugin B	Terpenoids	Sesquiterpenoids	36061-19-5	383769	272394	272238	150479	90201.3	208714	1.34951	0.0344577	0.363286	1.04677	up
C21H36O7	pterodontoside G	Terpenoids	Sesquiterpenoids	-	4.52347e+06	2.45596e+06	2.83621e+06	1.31945e+06	1.46769e+06	1.89774e+06	1.41713	0.105897	0.462692	1.06707	up
C4H7NO2	1-Aminocyclopropane-1-carboxylic acid	Organic acids	Organic acids	22059-21-8	197502	426246	359852	1.08122e+06	943121	729865	1.48133	0.0120912	0.288861	-1.48549	down
C4H8N2O3	3-Ureidopropionic Acid	Organic acids	Organic acids	462-88-4	8799.11	14343.9	9674.81	23850.3	22797.6	20853.1	1.5229	0.00956809	0.261137	-1.04043	down
C4H7NO4	Iminodiacetic acid	Organic acids	Organic acids	142-73-4	116631	171799	158063	443677	475213	430367	1.60668	0.000192686	0.0976772	-1.59546	down
C5H6O5	α-Ketoglutaric acid	Organic acids	Organic acids	328-50-7	513522	473750	529872	1.00756e+06	1.02703e+06	1.00616e+06	1.63992	0.000239297	0.0976772	-1.00307	down
C7H13NO2	1-Methylpiperidine-2-carboxylic acid	Organic acids	Organic acids	7730-87-2	1.76493e+07	1.50615e+07	1.70908e+07	1.69028e+07	1.76277e+07	1.79997e+07	0.768277	0.372004	0.606403	-0.076954	insig
C12H10O2	1-Naphthylacetic acid	Organic acids	Organic acids	86-87-3	708645	448811	317322	340948	274635	372807	0.9345	0.291913	0.552328	0.577345	insig
C18H28O9	12-Hydroxyjasmonic Acid Glucoside	Organic acids	Organic acids	124649-25-8	2.26717e+07	1.81594e+07	1.83755e+07	1.58106e+07	1.72694e+07	1.93996e+07	0.893574	0.287983	0.547746	0.174005	insig
C6H10O4	2,2-Dimethylsuccinic acid	Organic acids	Organic acids	597-43-3	12589	13430.4	19119.8	25222.3	26045.5	24409.8	1.46991	0.032816	0.361293	-0.745485	insig
C6H8O2	2,4-Hexadienoic acid	Organic acids	Organic acids	110-44-1	165735	160937	224624	185766	223850	118559	0.231807	0.846476	0.916402	0.0618121	insig
C7H14N2O4	2,6-Diaminooimelic acid	Organic acids	Organic acids	583-93-7	20042.3	31671	45842.1	33632	34979.3	45723.2	0.571498	0.552646	0.742037	-0.228967	insig
C6H10O4	2-Acetyl-2-Hydroxybutanoic Acid	Organic acids	Organic acids	-	64577.9	27273.1	56813.8	49078.4	53509	44262.7	0.159596	0.962965	0.977941	0.0177187	insig
C2H7NO3S	2-Aminoethanesulfonic acid	Organic acids	Organic acids	107-35-7	154825	513130	433532	578129	502145	304419	0.573588	0.528147	0.726574	-0.330114	insig
C4H9NO2	2-Aminoisobutyric acid	Organic acids	Organic acids	62-57-7	1.42307e+07	1.25469e+07	1.40779e+07	7.46651e+06	8.85625e+06	9.15898e+06	1.5821	0.00239281	0.180289	0.681065	insig
C5H8O4	2-Hydroxy-2-methyl-3-oxobutanoic acid	Organic acids	Organic acids	71698-08-3	51802	34733.7	35259.8	29761.6	39388.3	30155.4	0.846786	0.324129	0.571015	0.294517	insig
C5H8O5	2-Hydroxyglutaric Acid*	Organic acids	Organic acids	13095-48-2	463481	322315	418054	228555	270276	245106	1.47367	0.0566769	0.396536	0.694404	insig
C16H32O3	2-Hydroxyhexadecanoic acid	Organic acids	Organic acids	764-67-0	1.15668e+06	688718	1.1753e+06	731493	1.01077e+06	974179	0.36493	0.61442	0.780576	0.153163	insig
C6H12O3	2-Hydroxyisocaproic acid	Organic acids	Organic acids	20312-37-2	1.84047e+06	1.16099e+06	1.51404e+06	945452	1.17055e+06	1.34628e+06	1.01657	0.214336	0.515195	0.383166	insig
C14H28O3	2-Hydroxymyristic acid	Organic acids	Organic acids	2507-55-3	380638	235555	303657	242351	291425	305747	0.403921	0.60469	0.77323	0.131831	insig
C8H8O3	2-Hydroxyphenylacetic acid	Organic acids	Organic acids	614-75-5	26314	24128	23340	20979.1	20005	35010	0.0404592	0.894022	0.944915	-0.0426179	insig
C5H6O5	2-Methyl-3-oxosuccinic acid	Organic acids	Organic acids	-	47856.4	43357.2	40146.7	69742.7	84744.5	86702	1.58052	0.0112236	0.286702	-0.876635	insig
C6H10O4	2-Methylglutaric acid*	Organic acids	Organic acids	617-62-9	187960	125840	115472	97808.6	87834.7	96949.4	1.28387	0.160945	0.493414	0.603167	insig
C5H8O4	2-Methylsuccinic acid*	Organic acids	Organic acids	498-21-5	317193	168679	200240	131326	163126	172184	1.07624	0.242665	0.524777	0.556146	insig
C6H8O5	2-Oxoadipic acid	Organic acids	Organic acids	3184-35-8	87486.9	108101	117974	121461	87271.5	163779	0.540065	0.478271	0.688921	-0.248535	insig
C9H10O2	2-Phenylpropionic Acid	Organic acids	Organic acids	7782-26-5	36549.9	29745.7	26183	23035.9	22802.2	32912.6	0.788508	0.368205	0.605461	0.231827	insig
C6H5NO2	2-Picolinic acid	Organic acids	Organic acids	98-98-6	94113.6	60228.7	60212.4	63245.9	62214.9	89378.4	0.0409142	0.995069	0.997105	-0.00191179	insig
C8H14O4	2-Propylglutaric acid	Organic acids	Organic acids	32806-62-5	137502	157500	257298	99702.6	189083	324767	0.0146065	0.802738	0.89662	-0.151735	insig
C13H24O9	3-(Beta-D-Glucopyranosyloxy)-5-Hydroxyhexanoic Acid Methyl Ester	Organic acids	Organic acids	-	747015	623509	778158	554010	748050	622846	0.76733	0.371455	0.606403	0.158664	insig
C7H8O5	3-Dehydroshikimic acid	Organic acids	Organic acids	2922-42-1	148777	191537	190528	121808	103515	115240	1.51429	0.0331572	0.361293	0.640359	insig
C5H4O3	3-Furoic acid	Organic acids	Organic acids	488-93-7	45463.2	23125.4	43112.4	20941.2	17243.9	21807	1.29432	0.130638	0.477366	0.896798	insig
C5H4O3	3-Hydroxy-4H-pyran-4-one	Organic acids	Organic acids	-	194569	299289	255960	215402	258830	219173	0.403457	0.615362	0.780636	0.112845	insig
C4H8O3	3-Hydroxybutyric acid	Organic acids	Organic acids	300-85-6	61532.7	72767.8	91429.2	71075.8	78875.7	108270	0.546	0.493327	0.699369	-0.194013	insig
C5H8O5	3-Hydroxyglutaric acid	Organic acids	Organic acids	638-18-6	1.02801e+06	703303	828048	552523	617184	706392	1.25438	0.12233	0.468492	0.448048	insig
C5H8O5	3-Methylmalic acid*	Organic acids	Organic acids	152204-30-3	347107	236411	305321	180867	242624	210109	1.26279	0.100974	0.459462	0.488352	insig
C5H6O5	3-Oxopentanedioic acid	Organic acids	Organic acids	542-05-2	33591.9	30056.8	36003.2	65440.1	59422.2	51750.7	1.58678	0.0123596	0.291047	-0.825622	insig
C6H11NO3	4-Acetamidobutyric acid	Organic acids	Organic acids	3025-96-5	1.36856e+06	901959	1.01166e+06	605686	597769	722320	1.45372	0.0751469	0.416339	0.769211	insig
C5H6O6	4-Hydroxy-2-oxoglutaric acid	Organic acids	Organic acids	1187-99-1	73309	58830.8	66854.7	24856.5	60936.2	40531.8	1.1638	0.133132	0.477366	0.655592	insig
C7H12O3	4-Hydroxycyclohexylcarboxylic acid	Organic acids	Organic acids	3685-26-5	119642	84698.9	104809	62978.3	78125.3	68377.5	1.40232	0.0644303	0.399427	0.561484	insig
C10H12O2	4-Phenylbutyric acid	Organic acids	Organic acids	1821-12-1	5.57154e+06	3.83948e+06	5.46368e+06	4.92693e+06	5.72173e+06	4.77339e+06	0.289947	0.79169	0.891846	-0.0521342	insig
C7H13NO3	5-Acetamidopentanoic Acid	Organic acids	Organic acids	1072-10-2	23123.4	17120.7	19539.1	14812.7	17895.1	15427.7	1.17257	0.142722	0.478753	0.312639	insig
C6H13NO2	6-Aminocaproic acid	Organic acids	Organic acids	60-32-2	7.56451e+06	5.01916e+06	7.48724e+06	9.53355e+06	8.98393e+06	1.10695e+07	1.31984	0.0424665	0.363286	-0.559858	insig
C6H12O3	6-Hydroxyhexanoic acid	Organic acids	Organic acids	1191-25-9	133208	91218	109948	112517	148479	136975	0.895882	0.260052	0.531998	-0.2512	insig
C12H10O3	6-Methoxy-2-naphthoic acid	Organic acids	Organic acids	2471-70-7	182140	59949.7	111337	55456.2	99472.2	109892	0.486639	0.508154	0.70983	0.416398	insig
C15H20O4	Abscisic acid	Organic acids	Organic acids	21293-29-8	157949	107887	118775	53149.2	63110.6	77979.2	1.50005	0.0354893	0.363286	0.98557	insig
C6H10O4	Adipic Acid*	Organic acids	Organic acids	124-04-9	302900	215352	187284	170361	179617	198009	1.00559	0.267887	0.532932	0.364578	insig
C4H6N4O3	Allantoin	Organic acids	Organic acids	97-59-6	35801.5	49188.8	56934.7	71541	56955.4	47876.3	0.873842	0.283173	0.546208	-0.313499	insig
C3H5NO4	Aminomalonic acid	Organic acids	Organic acids	1068-84-4	1.80616e+06	1.34672e+06	1.27718e+06	970369	1.09511e+06	1.43114e+06	1.00485	0.224754	0.524777	0.341367	insig
C9H16O4	Azelaic acid	Organic acids	Organic acids	123-99-9	1.79153e+06	928632	1.10496e+06	986995	1.54337e+06	1.44858e+06	0.200278	0.879544	0.935391	-0.0568803	insig
C7H4O6	Chelidonic acid	Organic acids	Organic acids	99-32-1	3.80845e+06	3.87202e+06	3.23824e+06	2.10381e+06	2864355	2347724	1.46195	0.0167117	0.33229	0.577697	insig
C6H6O6	Cis-Aconitic acid	Organic acids	Organic acids	585-84-2	898030	816897	688118	589749	508048	589674	1.44561	0.0429653	0.364368	0.510001	insig
C5H6O4	Citraconic acid	Organic acids	Organic acids	498-23-7	1.15695e+06	1.57375e+06	1.36852e+06	684124	1.35743e+06	1.10348e+06	0.948773	0.252889	0.530377	0.382277	insig
C6H8O7	Citric Acid	Organic acids	Organic acids	77-92-9	1.0607e+07	8.74955e+06	9.76908e+06	5.55328e+06	6.38908e+06	5.86588e+06	1.58725	0.00959395	0.261137	0.709744	insig
C12H18O12	Citric acid glucoside	Organic acids	Organic acids	-	29857.6	19004.1	51034.3	38970.1	33330.5	30305.2	0.281557	0.933611	0.96318	-0.0386143	insig
C18H28O17	Citric acid-1-O-diglucoside	Organic acids	Organic acids	-	31056.2	18223.3	24327.6	23819.2	20783.8	16501.7	0.659737	0.39733	0.626202	0.26856	insig
C4H6O4	D-Erythronolactone	Organic acids	Organic acids	15667-21-7	83721.6	64156.8	80647	123267	80134.3	118043	1.19136	0.136496	0.477366	-0.492213	insig
C4H6O5	D-Malic acid*	Organic acids	Organic acids	636-61-3	2.20952e+07	2.04941e+07	1.11243e+07	2.19742e+07	2.64505e+07	2.34034e+07	0.99349	0.212652	0.515195	-0.419264	insig
C9H10O3	DL-3-Phenyllactic acid	Organic acids	Organic acids	828-01-3	48681.7	70020	29893.3	39512.2	29231.2	46090.9	0.586505	0.443877	0.665017	0.371831	insig
C3H6O4	DL-Glyceric Acid	Organic acids	Organic acids	473-81-4	378693	440773	548498	271573	238078	194322	1.50557	0.0309122	0.36026	0.958439	insig
C21H32O9	Dihydroabscisic Acid 4'-O-glucoside	Organic acids	Organic acids	-	186473	120683	112848	111885	133634	140585	0.291987	0.685828	0.81973	0.121414	insig
C5H8O4	Dimethylmalonic acid*	Organic acids	Organic acids	595-46-0	49774.6	41692.9	38592	24850.4	30580.6	39899.1	1.20378	0.10841	0.462692	0.448168	insig
C5H8O4	Ethylmalonic acid*	Organic acids	Organic acids	601-75-2	25935.9	18244.9	15958.7	17249	15841.2	15283.6	0.879089	0.322461	0.569613	0.314088	insig
C4H4O4	Fumaric acid	Organic acids	Organic acids	110-17-8	1.22951e+06	947652	971640	1.92504e+06	1.7862e+06	2.06844e+06	1.58084	0.00203632	0.180289	-0.876186	insig
C11H20O9	Glucosyl 2,3-Dihydroxy-2-Methylbutanoic Acid	Organic acids	Organic acids	-	5.26499e+06	3.90459e+06	4.50642e+06	5.08018e+06	5.60293e+06	4.70487e+06	0.880225	0.302485	0.556402	-0.170158	insig
C12H22O8	Glucosyl 2-Hydroxy-4-Methylpentanoic Acid	Organic acids	Organic acids	-	2.09591e+06	1.28591e+06	1.74244e+06	1.50854e+06	1.74105e+06	1.67118e+06	0.122926	0.803956	0.896848	0.0584608	insig
C5H8O4	Glutaric acid*	Organic acids	Organic acids	110-94-1	348446	292886	287441	201836	233543	224494	1.50758	0.0275461	0.3465	0.493139	insig
C6H8O8	Hibiscus acid	Organic acids	Organic acids	6205-14-7	86675.9	130195	137368	102733	94426.3	104815	0.726487	0.386361	0.617862	0.230298	insig
C7H10O7	Homocitrate	Organic acids	Organic acids	13052-73-8	223849	161254	174428	109028	155507	136182	1.25796	0.0932885	0.446875	0.481633	insig
C9H10O7S	Homovanillic acid sulfate	Organic acids	Organic acids	38339-06-9	1.9373e+06	754383	1.22136e+06	698314	867771	867500	0.962628	0.286819	0.547746	0.685206	insig
C3H4O4	Hydroxypyruvic acid*	Organic acids	Organic acids	1113-60-6	90252.1	60686.3	49179.6	48871.7	47689	53662.3	0.932343	0.306098	0.55836	0.413746	insig
C6H8O7	Isocitric Acid	Organic acids	Organic acids	320-77-4	6.0211e+07	5.54943e+07	6.27842e+07	3.58073e+07	4.17042e+07	2.414e+07	1.42063	0.0250768	0.335895	0.812208	insig
C18H28O17	Isocitric acid-1-O-diglucoside	Organic acids	Organic acids	-	31596.9	27138.4	27840.1	30945.9	24507.1	29416.5	0.191492	0.824438	0.906835	0.0287125	insig
C5H6O4	Itaconic acid	Organic acids	Organic acids	97-65-4	68356.8	68840.7	93218.3	43345	56522.3	50213	1.42976	0.064259	0.399427	0.618505	insig
C12H18O3	Jasmonic acid	Organic acids	Organic acids	77026-92-7	78985.7	39128.6	95059.4	65608.4	112295	49388.9	0.165634	0.860746	0.924853	-0.0925178	insig
C9H16O9	Keto-Deoxy-Nonulonic acid	Organic acids	Organic acids	153666-19-4	213112	457098	368815	313613	370355	340407	0.0872018	0.952354	0.972205	0.0204843	insig
C5H8O5	L-Citramalic acid	Organic acids	Organic acids	6236-09-5	487042	404745	502965	237380	338650	308921	1.46134	0.0165031	0.33229	0.656338	insig
C4H6O5	L-Malic acid*	Organic acids	Organic acids	97-67-6	885076	770232	455684	1.04398e+06	1.19306e+06	1.18815e+06	1.29942	0.0615499	0.399427	-0.698264	insig
C6H11NO2	L-Pipecolic Acid	Organic acids	Organic acids	3105-95-1	3.00326e+06	1.3652e+06	1.45785e+06	2.60711e+06	2.21394e+06	2.11547e+06	0.716021	0.563268	0.746578	-0.25163	insig
C4H6O6	L-Tartaric acid	Organic acids	Organic acids	87-69-4	74407.4	37150.3	96895.8	51668.6	63675.6	80439.6	0.0329163	0.841545	0.915881	0.090465	insig
C3H4O4	Malonic acid	Organic acids	Organic acids	141-82-2	554058	564023	413033	472308	498349	440335	0.507374	0.504962	0.707598	0.117871	insig
C14H18O8	Mandelic acid-β-glucoside	Organic acids	Organic acids	-	76891.8	60103.8	61430.2	89025.6	92805.8	106273	1.46914	0.0164385	0.33229	-0.537993	insig
CH4O3S	Methanesulfonic acid	Organic acids	Organic acids	75-75-2	49826.5	155634	168146	249058	220337	132220	0.896938	0.213752	0.515195	-0.687322	insig
C13H22O3	Methyl dihydrojasmonate	Organic acids	Organic acids	24851-98-7	667756	368889	457683	345163	356973	443045	0.882938	0.319354	0.567559	0.383922	insig
C4H6O4	Methylmalonic acid*	Organic acids	Organic acids	516-05-2	5.44866e+07	3.07937e+07	3.96581e+07	3.39172e+07	3.26839e+07	4.24482e+07	0.491946	0.538138	0.733863	0.196237	insig
C9H14O5	Methyloxalacetic Acid Diethyl Ester	Organic acids	Organic acids	759-65-9	1.94266e+06	1.35367e+06	1.38379e+06	1.07317e+06	1.11453e+06	1.12255e+06	1.33426	0.139036	0.477366	0.499606	insig
C6H12O4	Mevalonic acid	Organic acids	Organic acids	150-97-0	161659	131096	147408	161685	185347	172134	1.24444	0.0819569	0.429752	-0.238159	insig
C5H8O4	Monomethyl succinate*	Organic acids	Organic acids	3878-55-5	29175.8	19586.9	18624.6	12978.5	14079.4	17485.5	1.26545	0.139497	0.477366	0.597265	insig
C8H14O8	Mucic acid Dimethyl Ester	Organic acids	Organic acids	-	784435	1.6357e+06	1.22388e+06	1.33009e+06	1.21754e+06	982881	0.0156595	0.896995	0.944915	0.0456577	insig
C6H6O4	Muconic acid	Organic acids	Organic acids	1119-72-8	1.62021e+06	1.36743e+06	2.21692e+06	1.81889e+06	1.92396e+06	1.86877e+06	0.506482	0.644888	0.79958	-0.108641	insig
C2H2O4	Oxalic acid	Organic acids	Organic acids	144-62-7	59948.8	41801.9	27884.6	57592.2	80380	75880.3	1.22643	0.0778659	0.419569	-0.722156	insig
C3H5O6P	Phosphoenolpyruvate	Organic acids	Organic acids	138-08-9	461904	383409	638748	840568	857699	697127	1.37818	0.0352994	0.363286	-0.690713	insig
C6H18O24P6	Phytic acid	Organic acids	Organic acids	83-86-3	721847	722315	670634	862663	788377	791186	1.47532	0.0257547	0.335895	-0.207677	insig
C8H6O4	Piperonylic acid	Organic acids	Organic acids	94-53-1	2.96885e+06	1.82582e+06	2.26629e+06	2.28743e+06	1.99109e+06	2.12232e+06	0.410675	0.580807	0.758127	0.141603	insig
C7H12O6	Quinic Acid	Organic acids	Organic acids	77-95-2	2.1427e+07	2.24071e+07	2.76694e+07	1.33246e+07	1.53872e+07	1.2138e+07	1.54681	0.019165	0.335895	0.807686	insig
C10H18O4	Sebacic acid	Organic acids	Organic acids	111-20-6	52921.2	33161.6	49178.1	38102	44256.9	34093.1	0.619194	0.423136	0.649626	0.21601	insig
C7H11O8P	Shikimic Acid-3-Phosphate	Organic acids	Organic acids	-	28728.6	27054.8	50804.1	41922.1	31532.3	25845.2	0.152004	0.802793	0.89662	0.102178	insig
C8H14O4	Suberic Acid	Organic acids	Organic acids	505-48-6	1.00147e+06	789087	743004	448470	585799	596047	1.42706	0.042138	0.363286	0.636012	insig
C4H6O4	Succinic acid*	Organic acids	Organic acids	110-15-6	5.44866e+07	3.07937e+07	3.96581e+07	3.39172e+07	3.26839e+07	4.24482e+07	0.491946	0.538138	0.733863	0.196237	insig
C4H4O3	Succinic anhydride	Organic acids	Organic acids	108-30-5	890923	560019	126961	589812	525660	688256	0.553239	0.768572	0.878432	-0.192972	insig
C3H4O4	Tartronate semialdehyde*	Organic acids	Organic acids	2480-77-5	80439.5	51374.8	51365.8	29503.2	67310.9	59434.2	0.53648	0.58386	0.758476	0.229423	insig
C18H34O5	Tianshic acid	Organic acids	Organic acids	-	2.26976e+06	1.25503e+06	1.47334e+06	1.39616e+06	1.54796e+06	1.74229e+06	0.153529	0.77424	0.883365	0.0929073	insig
C9H10O3	Tropic acid	Organic acids	Organic acids	552-63-6	10005	5339.2	6670	1670	6670	3407.4	1.08021	0.165419	0.493989	0.906092	insig
C12H18O4	Tuberonic Acid	Organic acids	Organic acids	124649-26-9	185125	47344.3	57314.7	47084.8	143410	61646.9	0.0876755	0.827719	0.908205	0.200743	insig
C18H28O9	Tuberonic acid glucoside	Organic acids	Organic acids	120399-24-8	1.73463e+07	1.30582e+07	1.32732e+07	14336712	1.53527e+07	1.59208e+07	0.427229	0.697072	0.827114	-0.0624599	insig
C6H6O6	trans-Aconitic acid	Organic acids	Organic acids	4023-65-8	5.01674e+06	4.17073e+06	3.63537e+06	2.20721e+06	2.06423e+06	2.91482e+06	1.48536	0.0230322	0.335895	0.835403	insig
C4H9NO2	γ-Aminobutyric acid	Organic acids	Organic acids	56-12-2	1.57258e+06	1.23983e+06	3.07796e+06	1.30097e+06	2.19462e+06	2.05132e+06	0.0563402	0.867665	0.928021	0.0866738	insig
C6H13N3O2	δ-Guanidinovaleric acid	Organic acids	Organic acids	462-93-1	83814.8	69637.3	117537	91963.5	115636	117127	0.795507	0.349767	0.592216	-0.26099	insig
C7H12O5	2-Isopropylmalic Acid	Organic acids	Organic acids	49601-06-1	700469	441271	518327	145875	204924	188075	1.57914	0.0342841	0.363286	1.62322	up
C7H12O5	2-Propylmalic Acid*	Organic acids	Organic acids	-	640027	424269	431815	122476	156519	144686	1.60009	0.0347466	0.363286	1.82017	up
C7H12O4	2-Propylsuccinic acid*	Organic acids	Organic acids	618-57-5	993509	1705155	887568	242859	229562	214212	1.59515	0.0637096	0.399427	2.38486	up
C7H12O5	3-Isopropylmalic Acid*	Organic acids	Organic acids	921-28-8	57182.4	37941.6	53123.2	12035.3	10626.9	20885.4	1.545	0.0125217	0.291047	1.76734	up
C5H11N3O2	4-Guanidinobutyric acid	Organic acids	Organic acids	463-00-3	3.77e+06	2.57107e+06	2.99116e+06	585418	1.1723e+06	1.37297e+06	1.49053	0.0113413	0.286702	1.57574	up
C13H20O3	Methyl jasmonate	Organic acids	Organic acids	1211-29-6	1.03672e+07	6.2547e+06	6.00065e+06	2.02351e+06	1.85307e+06	2.65216e+06	1.55958	0.0592347	0.397034	1.79288	up
C9H8O3	Phenylpyruvic acid	Organic acids	Organic acids	156-06-9	2.2807e+06	1.05726e+06	1.38741e+06	400763	446979	498764	1.53483	0.0902424	0.442843	1.81121	up
C7H12O4	Pimelic acid*	Organic acids	Organic acids	111-16-0	1.69384e+06	1.1061e+06	1.51199e+06	390754	343798	395647	1.61301	0.0249269	0.335895	1.93175	up
C7H10O5	Shikimic acid	Organic acids	Organic acids	138-59-0	204510	241984	319550	70426.6	107816	88596.5	1.57304	0.0296831	0.356667	1.52146	up
C5H10O3	β-Hydroxyisovaleric acid	Organic acids	Organic acids	625-08-1	1.12894e+06	543351	1.03147e+06	399587	379480	497248	1.35931	0.114294	0.467295	1.08298	up
C18H32O2	(9Z,11E)-Octadecadienoic acid*	Lipids	Free fatty acids	2540-56-9	366063	343142	317445	223323	253147	208466	1.55027	0.00412665	0.230974	0.583903	insig
C18H26O3	(9Z,11E,13E,15Z)-4-Oxo-9,11,13,15-Octadecatetraenoic Acid	Lipids	Free fatty acids	17699-21-7	1.81811e+06	1.21309e+06	1.77062e+06	1.48208e+06	1.54297e+06	1.5905e+06	0.14983	0.780901	0.888048	0.0570787	insig
C14H26O4	1,14-Tetradecanedioic Acid	Lipids	Free fatty acids	821-38-5	80950	59532.9	66356.8	48754.6	64100.9	66317.9	0.805933	0.334434	0.577229	0.207156	insig
C20H42O	1-Eicosanol	Lipids	Free fatty acids	629-96-9	224068	152414	177720	131665	155102	215852	0.481904	0.627663	0.789212	0.140946	insig
C18H38O	1-Octadecanol	Lipids	Free fatty acids	112-92-5	560710	537756	534742	538577	549236	552359	0.217064	0.817242	0.903547	-0.00613887	insig
C22H30O7	1-Xylosyl-3,5-(3-isopentenyl)-benzoate	Lipids	Free fatty acids	-	19925.6	14801.5	13944.6	26149.9	19560.3	19560.3	1.20424	0.129234	0.477366	-0.423348	insig
C18H34O2	11-Octadecanoic acid(Vaccenic acid)*	Lipids	Free fatty acids	506-17-2	3.91814e+06	4.4023e+06	3.45789e+06	2.48838e+06	3.18062e+06	2.81752e+06	1.41592	0.0357155	0.363286	0.472891	insig
C18H34O4	12,13-DHOME; (9Z)-12,13-Dihydroxyoctadec-9-enoic acid	Lipids	Free fatty acids	263399-35-5	41060.9	28248.9	32899.5	26980.3	26691.2	23784.4	1.22536	0.150766	0.487972	0.400079	insig
C18H32O3	12,13-Epoxy-9-Octadecenoic Acid	Lipids	Free fatty acids	6799-85-5	34182.8	68557.8	61255	38375.5	47731.1	33001.8	0.859134	0.288024	0.547746	0.461382	insig
C18H34O3	12-Hydroxyoctadec-9-Enoic Acid; Ricinoleic acid	Lipids	Free fatty acids	141-22-0	231015	162518	191771	150938	173939	198821	0.646172	0.448987	0.668639	0.16045	insig
C18H28O3	12-Oxo-phytodienoic acid	Lipids	Free fatty acids	85551-10-6	11461.4	7191.54	10985.6	8814.69	9050.09	10511.5	0.141601	0.793425	0.892013	0.0627923	insig
C18H32O3	13(S)-HODE;13(S)-Hydroxyoctadeca-9Z,11E-dienoic acid*	Lipids	Free fatty acids	10219-69-9	825779	535873	624809	483656	579801	580128	0.879622	0.314281	0.563806	0.273354	insig
C18H30O3	13-KODE; (9Z,11E)-13-Oxooctadeca-9,11-dienoic acid*	Lipids	Free fatty acids	54739-30-9	410810	263769	334693	162093	235080	309569	1.07125	0.168801	0.49708	0.514063	insig
C15H30O2	13-methylmyristic acid	Lipids	Free fatty acids	2485-71-4	395069	256793	395464	260654	339641	259022	0.795968	0.319581	0.567559	0.285448	insig
C18H32O4	13S-Hydroperoxy-9Z,11E-octadecadienoic acid	Lipids	Free fatty acids	33964-75-9	264239	76134.2	165508	143770	161920	216171	0.290321	0.933956	0.96318	-0.0448696	insig
C18H30O3	13S-Hydroxy-9Z,11E,15Z-octadecatrienoic acid	Lipids	Free fatty acids	87984-82-5	273739	172767	203765	165316	216144	184120	0.620033	0.460757	0.680198	0.201306	insig
C18H32O3	15(R)-Hydroxylinoleic Acid	Lipids	Free fatty acids	177931-23-6	17381.5	17645	21620.3	11854.8	17572.1	7364.81	1.11636	0.140709	0.477366	0.622612	insig
C18H30O3	17-Hydroxylinolenic acid	Lipids	Free fatty acids	-	382601	204921	303167	219276	248358	268374	0.644692	0.423788	0.650118	0.275201	insig
C18H34O5	2-Hydroxy-4-methyl-3-undecanoyloxypentanoic acid methyl ester*	Lipids	Free fatty acids	-	933266	572065	715256	626411	673825	822982	0.164911	0.804424	0.896848	0.0646875	insig
C18H30O3	2R-hydroxy-9Z,12Z,15Z-octadecatrienoic acid	Lipids	Free fatty acids	-	251032	114615	140820	111513	148728	156982	0.452881	0.557985	0.744273	0.279654	insig
C17H34O3	3-Hydroxy-palmitic acid methyl ester	Lipids	Free fatty acids	51883-36-4	92745.3	61960.3	87916.6	52198	71240.9	62259.2	1.06844	0.178253	0.499568	0.385752	insig
C18H36O3	3-Hydroxyoctadecanoic Acid	Lipids	Free fatty acids	45261-96-9	1.00369e+06	1.37927e+06	1.17867e+06	537769	1.65933e+06	717465	0.689819	0.605153	0.773316	0.28926	insig
C18H26O3	4-Oxo-9Z,11Z,13E,15E-Octadecatetraenoic Acid	Lipids	Free fatty acids	-	364127	228880	357534	305182	307746	311650	0.0303796	0.862388	0.925202	0.0399531	insig
C18H34O5	6,9,10-Trihydroxyoctadec-7-enoic acid; Sanleng acid*	Lipids	Free fatty acids	-	1.31252e+06	761756	940171	869352	1.01342e+06	1.11693e+06	0.0696095	0.979788	0.986841	0.00707208	insig
C17H30O2	8,11-Heptadecadienoic acid	Lipids	Free fatty acids	-	1.37002e+07	9.78377e+06	1.42342e+07	1.64824e+07	1.79103e+07	1.77925e+07	1.33045	0.0634354	0.399427	-0.46838	insig
C20H32O4	8,15-Dihydroxy-5,9,11,13-eicosatetraenoic acid	Lipids	Free fatty acids	77667-08-4	528217	449725	379183	330063	418697	412259	0.875076	0.28382	0.546208	0.225161	insig
C18H32O3	9(10)-EpOME;(9R,10S)-(12Z)-9,10-Epoxyoctadecenoic acid	Lipids	Free fatty acids	16833-56-0	86402.9	69362.7	62598.7	46750.6	67077	58844.7	1.06025	0.17618	0.499333	0.338702	insig
C18H34O5	9,10,11-Trihydroxy-12-octadecenoic acid	Lipids	Free fatty acids	61911-67-9	166380	93489.7	92079.4	91555.9	76819.9	126042	0.510272	0.546271	0.737179	0.257505	insig
C18H34O5	9,10,13-Trihydroxy-11-Octadecenoic Acid	Lipids	Free fatty acids	29907-57-1	1.46955e+06	826635	919839	860241	967409	1.23453e+06	0.114831	0.836926	0.912883	0.0707192	insig
C18H34O5	9,10-Dihydroxy-12,13-epoxyoctadecanoic acid	Lipids	Free fatty acids	-	55057.2	53651.4	55989.4	47017.1	37058.3	56524.4	0.959951	0.288393	0.547746	0.228228	insig
C18H34O3	9,10-Epoxyoctadecanoic Acid	Lipids	Free fatty acids	2443-39-2	3.89665e+06	3.45949e+06	3.50279e+06	4.01602e+06	4.40993e+06	4.41742e+06	1.41836	0.0263195	0.336993	-0.242142	insig
C18H32O5	9,12,13-Trihydroxy-10,15-octadecadienoic acid	Lipids	Free fatty acids	-	189402	95974.3	135641	124080	148962	133816	0.0126821	0.880003	0.935391	0.0493555	insig
C18H28O2	9,12-Octadecadien-6-Ynoic Acid	Lipids	Free fatty acids	61481-29-6	135130	147343	120074	137120	99099.6	200444	0.153872	0.741805	0.854318	-0.117362	insig
C16H32O4	9,16-Dihydroxypalmitic acid	Lipids	Free fatty acids	38076-49-2	230384	160056	157457	184351	235587	191115	0.636406	0.510528	0.70983	-0.157393	insig
C18H30O4	9-Hydroperoxy-10E,12,15Z-octadecatrienoic acid	Lipids	Free fatty acids	111004-08-1	105439	81296.9	94250.7	77516.6	97448.3	93293.4	0.371998	0.670625	0.813974	0.066879	insig
C18H30O3	9-Hydroxy-10,12,15-octadecatrienoic acid*	Lipids	Free fatty acids	89886-42-0	216092	156017	156760	216798	149033	226021	0.512644	0.541525	0.735214	-0.162327	insig
C18H30O4	9-Hydroxy-12-oxo-10(E),15(Z)-octadecadienoic acid	Lipids	Free fatty acids	-	61698.6	33840	49778.8	26718.3	49877	43034.3	0.609858	0.465498	0.683365	0.280632	insig
C18H32O4	9-Hydroxy-12-oxo-15(Z)-octadecenoic acid*	Lipids	Free fatty acids	-	1.4631e+06	702297	938742	627856	871602	810209	0.7942	0.36145	0.601087	0.42651	insig
C18H32O4	9-Hydroxy-13-oxo-10-octadecenoic Acid	Lipids	Free fatty acids	-	50569.5	31225.4	31824.4	23234.7	26613.5	24885.6	1.26192	0.175384	0.499333	0.604375	insig
C18H28O3	9-Hydroxyoctadeca-6,10,12,15-Tetraenoic Acid	Lipids	Free fatty acids	326492-79-9	2.2395e+06	1.3579e+06	1.67878e+06	759190	1.04883e+06	1.15341e+06	1.37649	0.0779597	0.419569	0.833204	insig
C18H30O3	9-Oxo-10,12-Octadecadienoic Acid	Lipids	Free fatty acids	54665-32-6	79649.6	40619.4	89140.1	58369	65283	51713.7	0.395131	0.528569	0.726644	0.255958	insig
C18H30O3	9-Oxo-10E,12Z-octadecadienoic acid*	Lipids	Free fatty acids	54232-59-6	54660.2	49535.7	53676.4	48099.9	47718.9	51867.2	1.06236	0.175643	0.499333	0.0962249	insig
C18H32O4	9S-Hydroperoxy-10E,12Z-octadecadienoic acid	Lipids	Free fatty acids	5502-91-0	141382	61181.6	81029.9	74312.8	87116.7	89911.9	0.191692	0.701849	0.830769	0.174178	insig
C18H32O3	9S-Hydroxy-10E,12Z-octadecadienoic acid*	Lipids	Free fatty acids	15514-85-9	755036	457795	535556	509290	539150	522754	0.435859	0.575706	0.755904	0.154163	insig
C16H32O3	Beta-Hydroxypalmitic Acid	Lipids	Free fatty acids	-	1.30509e+06	731545	1.16381e+06	709867	1.04849e+06	1.03107e+06	0.466234	0.545933	0.737179	0.198298	insig
C16H32O2	Cetostearic acid	Lipids	Free fatty acids	-	1.9925e+07	1.70214e+07	19125753	1.44855e+07	1.86573e+07	1.75256e+07	0.855633	0.308095	0.559368	0.146198	insig
C22H32O2	Cis-4,7,10,13,16,19-Docosahexaenoic Acid	Lipids	Free fatty acids	6217-54-5	14375.2	21760.7	24256.7	15168.2	18626.1	19761.6	0.495924	0.539065	0.733863	0.173329	insig
C18H30O2	Crepenynic acid	Lipids	Free fatty acids	2277-31-8	341274	253714	264764	233223	221477	238470	1.19996	0.177665	0.499347	0.310713	insig
C12H22O4	Dodecanedioic aicd	Lipids	Free fatty acids	693-23-2	15681.1	13003.2	12850.8	14960.5	21365.4	16927.7	1.15238	0.163999	0.493989	-0.358547	insig
C12H24O2	Dodecanoic acid (Lauric acid)	Lipids	Free fatty acids	143-07-7	120914	113281	185626	112148	127657	145737	0.3462	0.680974	0.818914	0.122888	insig
C19H34O2	E,E,Z-1,3,12-Nonadecatriene-5,14-diol	Lipids	Free fatty acids	-	1.43858e+07	1.10582e+07	1.501e+07	1.32463e+07	1.51072e+07	1.52618e+07	0.577352	0.502085	0.705892	-0.108552	insig
C20H38O2	Eicosenoic acid	Lipids	Free fatty acids	26764-41-0	2.91215e+07	1.94949e+07	2.7442e+07	3.61236e+07	3.99633e+07	3.50891e+07	1.37494	0.0399847	0.363286	-0.547665	insig
C18H34O2	Elaidic Acid*	Lipids	Free fatty acids	112-79-8	1.80628e+07	2.26484e+07	1.74458e+07	1.23913e+07	1.54125e+07	1.38617e+07	1.40703	0.058514	0.39664	0.481099	insig
C22H42O2	Erucic acid	Lipids	Free fatty acids	112-86-7	4.94434e+06	3.33167e+06	5.51766e+06	4.63879e+06	5.86317e+06	5.87232e+06	0.77074	0.33851	0.580768	-0.247425	insig
C16H30O4	Hexadecanedioic acid	Lipids	Free fatty acids	505-54-4	58722.3	45489.2	49495.1	37352.3	47683.1	46411.1	0.981165	0.221112	0.522785	0.225704	insig
C12H22O7	Hexanoylglucose	Lipids	Free fatty acids	-	100272	60986.3	83233.1	149359	141179	140288	1.4829	0.0260014	0.335895	-0.817322	insig
C18H32O4	Hydroperoxylinoleic acid*	Lipids	Free fatty acids	34444-18-3	1.55774e+06	788754	896064	628252	829194	791328	0.963131	0.300482	0.556402	0.527996	insig
C18H34O4	Hydroxy ricinoleic acid	Lipids	Free fatty acids	-	414390	165450	258353	108331	173603	176741	1.10911	0.217874	0.519155	0.869811	insig
C18H32O2	Linoleic acid*	Lipids	Free fatty acids	60-33-3	3168.08	2838.97	3078.34	1797.21	2682.09	2846.63	1.05405	0.207502	0.510032	0.310537	insig
C19H30O2	Methyl 12-phenyldodecanoate	Lipids	Free fatty acids	38795-65-2	446061	403625	460600	348332	422746	322421	1.18236	0.122973	0.469598	0.260929	insig
C19H32O2	Methyl linolenate	Lipids	Free fatty acids	301-00-8	105731	56744.2	90626.6	133858	103718	131512	1.16685	0.100545	0.45913	-0.544251	insig
C14H26O2	Myristoleic acid	Lipids	Free fatty acids	544-64-9	54518.6	137709	106208	49244.9	68383.4	56590.9	1.06436	0.226048	0.524777	0.776515	insig
C22H37NO3	N-(2-Hydroxyethyl)eicosapentaenoic acid	Lipids	Free fatty acids	-	126916	138344	124479	105913	93526.8	104378	1.52214	0.00792474	0.261137	0.359299	insig
C18H34O2	Octadec-6-enoic acid; Petroselinic acid*	Lipids	Free fatty acids	593-39-5	5.4921e+06	6.53608e+06	4.73771e+06	3.42302e+06	4.45947e+06	3.94539e+06	1.35956	0.0667827	0.401435	0.503336	insig
C18H30O2	Octadeca-11E,13E,15Z-trienoic acid	Lipids	Free fatty acids	25575-00-2	6.41913e+06	5.08135e+06	5.69839e+06	4.4679e+06	5.41552e+06	4.19131e+06	1.14759	0.123872	0.471044	0.289207	insig
C18H30O2	Octadeca-9,12,15-trienoic acid	Lipids	Free fatty acids	28290-79-1	416959	217912	282769	266082	273034	372400	0.0621822	0.97779	0.985901	0.00965997	insig
C18H35NO	Oleamide (9-Octadecenamide)	Lipids	Free fatty acids	301-02-0	635175	434716	847050	497438	657365	538841	0.376488	0.607787	0.774662	0.178676	insig
C16H32O	Palmitaldehyde	Lipids	Free fatty acids	629-80-1	2.86024e+07	1.91536e+07	2.12643e+07	1.53792e+07	1.83545e+07	2.04587e+07	1.03701	0.222688	0.524334	0.348929	insig
C16H32O2	Palmitic acid	Lipids	Free fatty acids	57-10-3	67097	56575.2	60560.6	43572.7	54491.1	51772.7	1.29712	0.0634102	0.399427	0.298141	insig
C16H30O2	Palmitoleic Acid	Lipids	Free fatty acids	373-49-9	22857.3	19770.1	24259.6	21357.1	25729.4	22270	0.341569	0.683975	0.819109	-0.0523074	insig
C15H30O2	Pentadecanoic Acid	Lipids	Free fatty acids	1002-84-2	693173	536261	674068	584757	805436	586958	0.198102	0.796633	0.89354	-0.0547671	insig
C18H30O2	Punicic acid (9Z,11E,13Z-octadecatrienoic acid)	Lipids	Free fatty acids	544-72-9	2.81464e+06	1.65782e+06	2.55003e+06	1.87316e+06	2.17576e+06	2.27592e+06	0.393092	0.583145	0.758127	0.150953	insig
C18H30O3	Rabdosia acid A*	Lipids	Free fatty acids	-	54660.2	49535.7	53676.4	48099.9	47718.9	51867.2	1.06236	0.175643	0.499333	0.0962249	insig
C24H48O2	Tetracosanoic Acid (Lignoceric acid)	Lipids	Free fatty acids	557-59-5	1.33213e+06	687286	574014	630010	877349	492536	0.528956	0.506766	0.709379	0.374935	insig
C13H24O4	Tridecanedioic acid	Lipids	Free fatty acids	505-52-2	123323	107568	120319	104397	96825.2	102725	1.36269	0.0638722	0.399427	0.208516	insig
C11H20O4	Undecanedioic acid	Lipids	Free fatty acids	1852-04-6	84272.7	69156.3	82077.7	114065	120817	116278	1.57043	0.00701084	0.261137	-0.57636	insig
C18H32O3	alpha-Hydroxylinoleic acid*	Lipids	Free fatty acids	57818-44-7	781083	564478	659471	494601	561542	498569	1.26244	0.127403	0.477366	0.366978	insig
C18H30O2	α-Linolenic Acid*	Lipids	Free fatty acids	463-40-1	61279.5	50702.9	50656.1	41418.6	43945.6	44663	1.40219	0.0820456	0.429752	0.322855	insig
C18H30O2	γ-Linolenic Acid*	Lipids	Free fatty acids	506-26-3	1.27294e+06	1.05418e+06	1.38695e+06	907975	755370	607927	1.41702	0.0216448	0.335895	0.709502	insig
C28H54NO9P	1-(2,3-dihydroxypropoxy)-3-(((2-(dimethylamino)ethoxy)(hydroxy)phosphoryl)oxy)propan-2-yl (11Z,14Z)-octadeca-11,14-dienoate	Lipids	LPE	-	5.37404e+06	2.65059e+06	2.07317e+06	2.96729e+06	4.64768e+06	2.97607e+06	0.296587	0.896081	0.944915	-0.0688036	insig
C28H52NO9P	1-(2,3-dihydroxypropoxy)-3-(((2-(dimethylamino)ethoxy)(hydroxy)phosphoryl)oxy)propan-2-yl (8E,11Z,14Z)-octadeca-8,11,14-trienoate	Lipids	LPE	-	4.60197e+06	1.93992e+06	1.55749e+06	3.4507e+06	3.14593e+06	2.63624e+06	0.583181	0.734985	0.850464	-0.188968	insig
C26H52NO9P	1-(2,3-dihydroxypropoxy)-3-(((2-(dimethylamino)ethoxy)(hydroxy)phosphoryl)oxy)propan-2-yl (E)-hexadec-9-enoate	Lipids	LPE	-	61281.2	27702.2	41477.7	48869	42563.2	68286.7	0.657208	0.479153	0.689134	-0.291916	insig
C28H56NO9P	1-(2,3-dihydroxypropoxy)-3-(((2-(dimethylamino)ethoxy)(hydroxy)phosphoryl)oxy)propan-2-yl (Z)-14-Octadecenoic Acid	Lipids	LPE	-	283230	168806	182225	142766	165556	162229	1.03311	0.267799	0.532932	0.430727	insig
C26H54NO9P	1-(2,3-dihydroxypropoxy)-3-(((2-(dimethylamino)ethoxy)(hydroxy)phosphoryl)oxy)propan-2-yl palmitate*	Lipids	LPE	-	431078	238717	463667	273583	321991	438347	0.252294	0.720081	0.839496	0.132609	insig
C28H56NO9P	2-(2,3-dihydroxypropoxy)-3-(((2-(dimethylamino)ethoxy)(hydroxy)phosphoryl)oxy)propan-2-yl (Z)-14-Octadecenoic Acid	Lipids	LPE	-	19594.6	9995.46	24354.9	17455.7	17217.9	18552.6	0.152565	0.960022	0.976742	0.0193499	insig
C28H54NO9P	2-(2,3-dihydroxypropoxy)-3-(((2-(dimethylamino)ethoxy)(hydroxy)phosphoryl)oxy)propyl (11Z,14Z)-octadeca-11,14-dienoate	Lipids	LPE	-	4.72254e+06	2.38596e+06	2.19049e+06	3225571	2.87704e+06	3.35014e+06	0.277127	0.95586	0.974261	-0.0236593	insig
C28H52NO9P	2-(2,3-dihydroxypropoxy)-3-(((2-(dimethylamino)ethoxy)(hydroxy)phosphoryl)oxy)propyl (8E,11Z,14Z)-octadeca-8,11,14-trienoate	Lipids	LPE	-	4.4271e+06	1.90535e+06	2.33905e+06	3.16064e+06	2.49569e+06	2.50516e+06	0.0342593	0.850606	0.918092	0.0874497	insig
C26H54NO9P	2-(2,3-dihydroxypropoxy)-3-(((2-(dimethylamino)ethoxy)(hydroxy)phosphoryl)oxy)propyl palmitate*	Lipids	LPE	-	37580.4	16686	39346.6	24505.9	33248.4	20412.9	0.332914	0.574635	0.755003	0.260143	insig
C19H40NO7P	LysoPE 14:0(2n isomer)*	Lipids	LPE	-	95585.8	32716.9	74584.2	44668.8	55503.3	58624.9	0.380829	0.512549	0.711887	0.353492	insig
C19H40NO7P	LysoPE 14:0*	Lipids	LPE	-	77585.1	33954.8	71617.5	31172.8	53238.7	61758.6	0.501437	0.500197	0.704447	0.325436	insig
C20H42NO7P	LysoPE 15:0(2n isomer)*	Lipids	LPE	-	288046	101657	190017	115989	132938	146641	0.715305	0.372245	0.606403	0.55143	insig
C20H42NO7P	LysoPE 15:0*	Lipids	LPE	-	239538	119304	196960	104357	107607	140855	1.12519	0.186512	0.50272	0.655643	insig
C20H40NO7P	LysoPE 15:1	Lipids	LPE	-	70300.4	9941.05	57024.3	14992.6	14506.2	30688.2	0.679449	0.293689	0.552951	1.18945	insig
C21H44NO7P	LysoPE 16:0	Lipids	LPE	53862-35-4	1.37289e+07	6.36651e+06	1.14104e+07	9.79732e+06	1.06467e+07	1.17061e+07	0.230941	0.931528	0.96318	-0.0292091	insig
C21H44NO7P	LysoPE 16:0(2n isomer)	Lipids	LPE	-	1.37115e+07	8.0083e+06	1.1868e+07	7.40999e+06	1.00775e+07	9.05885e+06	0.848065	0.299481	0.556402	0.339423	insig
C21H42NO7P	LysoPE 16:1(2n isomer)*	Lipids	LPE	-	218675	82189.3	154304	89477.8	115299	129971	0.610158	0.418622	0.647403	0.44333	insig
C21H42NO7P	LysoPE 16:1*	Lipids	LPE	-	263284	125189	212178	135021	192397	136880	0.674327	0.386148	0.617862	0.371476	insig
C22H44NO7P	LysoPE 17:1(2n isomer)	Lipids	LPE	-	22460.2	4023.89	19030	12778	19357.9	12395	0.280323	0.960953	0.976742	0.0315038	insig
C23H48NO7P	LysoPE 18:0	Lipids	LPE	69747-55-3	73007.6	61515.1	72392.4	43344.7	74997.5	60384.8	0.760994	0.420035	0.647403	0.211282	insig
C23H46NO7P	LysoPE 18:1(2n isomer)*	Lipids	LPE	-	1.28267e+06	339710	473882	704973	487064	584006	0.00830688	0.754384	0.865751	0.239151	insig
C23H46NO7P	LysoPE 18:1*	Lipids	LPE	89576-29-4	372757	226976	381737	242439	302950	241001	0.784403	0.326258	0.57118	0.319699	insig
C23H44NO7P	LysoPE 18:2	Lipids	LPE	-	1.52698e+07	7.52974e+06	9.58628e+06	1.02394e+07	1.10172e+07	9.67767e+06	0.00898682	0.854856	0.921107	0.0661515	insig
C23H44NO7P	LysoPE 18:2(2n isomer)	Lipids	LPE	-	2.59377e+06	877717	959435	1.04337e+06	1.48967e+06	1.53087e+06	0.071308	0.850194	0.918092	0.124737	insig
C23H42NO7P	LysoPE 18:3	Lipids	LPE	-	7.86878e+06	4.15236e+06	6.39212e+06	5.03415e+06	4.69755e+06	4.78528e+06	0.769137	0.352168	0.593205	0.343004	insig
C23H42NO7P	LysoPE 18:3(2n isomer)	Lipids	LPE	-	2.13798e+07	1.4515e+07	1.25046e+07	1.03209e+07	1.05896e+07	1.47126e+07	0.987155	0.254632	0.530377	0.442178	insig
C25H48NO7P	LysoPE 20:2	Lipids	LPE	-	74645.4	18089.6	40806.5	27865.6	28644.9	47637.3	0.228021	0.623002	0.785873	0.358657	insig
C25H48NO7P	LysoPE 20:2(2n isomer)	Lipids	LPE	-	62057.6	26290.2	38937.6	23113.8	28206	30902.5	0.970039	0.285979	0.547638	0.630465	insig
C25H46NO7P	LysoPE 20:3(2n isomer)*	Lipids	LPE	-	25179.7	8790.76	11269.2	15511.4	19027	21209	0.700648	0.57039	0.751442	-0.301313	insig
C25H46NO7P	LysoPE 20:3*	Lipids	LPE	-	24051.5	8576.69	15735.8	15936.4	13870.8	19839.4	0.262974	0.935459	0.96318	-0.0377607	insig
C25H44NO7P	LysoPE 20:4(2n isomer)*	Lipids	LPE	-	14846.5	7395.01	6937.43	7429.04	6273.31	9571.95	0.499829	0.532494	0.730715	0.326192	insig
C25H44NO7P	LysoPE 20:4*	Lipids	LPE	-	14846.5	7395.01	6937.43	7429.04	6273.31	9571.95	0.499829	0.532494	0.730715	0.326192	insig
C20H37NO2	linoleoyl ethanolamine	Lipids	LPE	68171-52-8	109225	60712.4	88452.9	77434.8	84464.6	102548	0.184023	0.906982	0.950657	-0.0334275	insig
C22H46NO7P	LysoPC 14:0	Lipids	LPC	20559-16-4	395861	209192	304430	232726	263996	282540	0.504657	0.509065	0.70983	0.222938	insig
C23H48NO7P	LysoPC 15:0(2n isomer)*	Lipids	LPC	-	93953.4	45835.2	69855	48921.8	46832.4	61116.7	0.814256	0.332953	0.576543	0.41836	insig
C23H48NO7P	LysoPC 15:0*	Lipids	LPC	108273-89-8	578152	307244	477779	290222	335473	379630	0.936534	0.267148	0.532932	0.43931	insig
C24H50NO7P	LysoPC 16:0	Lipids	LPC	17364-16-8	4.48909e+07	2.25743e+07	3.3772e+07	1.93471e+07	2.27394e+07	2.64191e+07	1.05212	0.226953	0.524777	0.563445	insig
C24H50NO7P	LysoPC 16:0(2n isomer)	Lipids	LPC	-	4.48268e+07	2.42705e+07	3.81552e+07	2.22872e+07	2.49346e+07	2.86298e+07	1.04312	0.220387	0.522054	0.499759	insig
C24H48NO7P	LysoPC 16:1(2n isomer)*	Lipids	LPC	-	3.44847e+06	1.57786e+06	2.26223e+06	2.8789e+06	2.53679e+06	2.77329e+06	0.579992	0.64016	0.796237	-0.168049	insig
C24H48NO7P	LysoPC 16:1*	Lipids	LPC	76790-27-7	608732	250096	502888	420731	438047	369859	0.102475	0.719455	0.839496	0.148368	insig
C24H46NO7P	LysoPC 16:2(2n isomer)*	Lipids	LPC	-	169645	53429.4	98969.8	69021.1	152702	91764.1	0.0502424	0.949429	0.971244	0.0388489	insig
C24H46NO7P	LysoPC 16:2*	Lipids	LPC	-	108713	57284.3	63470.1	48784.3	52230.8	64316.9	0.924102	0.316972	0.566041	0.47292	insig
C25H52NO7P	LysoPC 17:0	Lipids	LPC	50930-23-9	108995	54189.6	86721.5	51186.1	90999.6	75080.4	0.395917	0.612343	0.778442	0.201925	insig
C25H50NO7P	LysoPC 17:1	Lipids	LPC	-	100395	39603.8	99371.2	50088	59838	52997.3	0.720297	0.331902	0.575904	0.55505	insig
C25H48NO7P	LysoPC 17:2	Lipids	LPC	-	900729	377777	543216	469140	414842	408246	0.772724	0.371078	0.606403	0.495442	insig
C26H54NO7P	LysoPC 18:0	Lipids	LPC	19420-57-6	4.05195e+06	2.06217e+06	3.3782e+06	1.73873e+06	2.15904e+06	2.36427e+06	1.09003	0.199787	0.506597	0.600127	insig
C26H54NO7P	LysoPC 18:0(2n isomer)	Lipids	LPC	-	261941	153466	293399	129987	115370	111640	1.38978	0.107138	0.462692	0.98948	insig
C26H52NO7P	LysoPC 18:1	Lipids	LPC	-	4.47837e+06	1.90829e+06	2.77566e+06	2.04112e+06	1.97413e+06	1.72228e+06	1.0195	0.268576	0.532932	0.675284	insig
C26H52NO7P	LysoPC 18:1(2n isomer)	Lipids	LPC	-	3.75781e+07	1.53647e+07	1.98132e+07	1.75856e+07	1.80058e+07	1.6276e+07	0.711575	0.412785	0.643314	0.48824	insig
C26H50NO7P	LysoPC 18:2	Lipids	LPC	-	5.43152e+07	2.58142e+07	4.01446e+07	3.299e+07	3.94298e+07	3.60995e+07	0.215939	0.684174	0.819109	0.148372	insig
C26H50NO7P	LysoPC 18:2(2n isomer)	Lipids	LPC	-	346810	186271	272242	222749	266769	210970	0.446976	0.538888	0.733863	0.201206	insig
C26H48NO7P	LysoPC 18:3	Lipids	LPC	-	4.2234e+07	2.06166e+07	3.09341e+07	2.75405e+07	2.7157e+07	2.85802e+07	0.288183	0.631522	0.791421	0.171423	insig
C26H48NO7P	LysoPC 18:3(2n isomer)	Lipids	LPC	-	290914	162912	282821	204165	200505	245894	0.390164	0.568414	0.750741	0.17928	insig
C26H46NO7P	LysoPC 18:4	Lipids	LPC	-	633066	277668	396928	404621	252325	432242	0.401508	0.581423	0.758127	0.263737	insig
C27H54NO7P	LysoPC 19:1	Lipids	LPC	-	103918	44713.7	68316.4	45710.3	42793.3	52853.2	0.976756	0.279175	0.542562	0.618007	insig
C27H52NO7P	LysoPC 19:2(2n isomer)	Lipids	LPC	-	1.04195e+06	149159	823320	594365	85325.8	678887	0.37943	0.544019	0.736144	0.568276	insig
C28H56NO7P	LysoPC 20:1	Lipids	LPC	-	102224	47181.6	62377.8	41724.4	59206.6	65269.4	0.610968	0.463449	0.682181	0.349669	insig
C28H54NO7P	LysoPC 20:2	Lipids	LPC	-	393082	183470	304039	236119	258377	300396	0.210556	0.690929	0.823816	0.147711	insig
C28H54NO7P	LysoPC 20:2(2n isomer)	Lipids	LPC	-	85256.1	15398.3	53579.2	42606.1	41233.2	54203.3	0.163907	0.816254	0.903547	0.160004	insig
C28H52NO7P	LysoPC 20:3	Lipids	LPC	1199257-41-4	133984	68563.6	115175	77593.8	87558.5	89148	0.67494	0.390815	0.62295	0.321236	insig
C28H50NO7P	LysoPC 20:4	Lipids	LPC	-	36748.1	40915.1	50758.6	25936.7	24767.8	22272.1	1.54407	0.039672	0.363286	0.815383	insig
C12H27NO2	2-Aminododecane-1,4-diol	Lipids	Sphingolipids	-	1.71333e+06	955643	1.1722e+06	2472960	990750	980874	0.221276	0.738059	0.853013	-0.210501	insig
C16H35NO2	2-Aminohexadecane-1,15-diol	Lipids	Sphingolipids	-	6.90008e+06	3.7437e+06	5.09026e+06	3.46088e+06	3.9373e+06	4.21592e+06	0.982483	0.269322	0.532932	0.438013	insig
C16H35NO3	2-Aminohexadecane-1,16,16-triol	Lipids	Sphingolipids	-	498049	261687	446083	238983	280410	272312	1.13297	0.190981	0.50272	0.606979	insig
C16H35NO2	2-Aminohexadecane-1,4-diol	Lipids	Sphingolipids	-	7.25162e+06	4.0857e+06	4.91327e+06	3.72486e+06	3.82023e+06	4.19371e+06	1.06622	0.251956	0.530377	0.469207	insig
C16H35NO3	2-Aminohexadecane-1,5,15-triol	Lipids	Sphingolipids	-	1.71388e+06	775655	1.03195e+06	734420	810194	826855	0.96076	0.303974	0.557533	0.570405	insig
C16H35NO3	2-Aminohexadecane-1,5,6-triol	Lipids	Sphingolipids	-	70078.7	43283.4	67149.3	41665.6	39884.9	37772	1.28014	0.135792	0.477366	0.597225	insig
C20H43NO3	2-AminoicoSane-1,5,19-triol	Lipids	Sphingolipids	-	109962	60290.6	69595.1	52213.6	64330.1	69997.3	0.804589	0.366205	0.605288	0.362626	insig
C20H43NO4	2-AminoicoSane-1,5,7,19-tetraol	Lipids	Sphingolipids	-	1.90176e+06	854646	1.3035e+06	782255	945166	1.14843e+06	0.847697	0.322965	0.56999	0.497458	insig
C18H39NO2	2-Aminooctadecane-1,4-diol	Lipids	Sphingolipids	-	1.76995e+06	920128	1.24458e+06	1.00378e+06	972609	1.10742e+06	0.776805	0.370515	0.606403	0.351519	insig
C14H31NO3	2-Aminotetradecane-1,11,13-triol	Lipids	Sphingolipids	-	369635	221623	251537	206465	226144	220756	0.968117	0.296351	0.552951	0.367291	insig
C14H31NO2	2-Aminotetradecane-1,4-diol	Lipids	Sphingolipids	-	977715	496077	668132	477181	542612	556479	0.910988	0.311756	0.56334	0.44239	insig
C14H31NO3	2-Aminotetradecane-1,5,13-triol	Lipids	Sphingolipids	-	5.83976e+06	3.97023e+06	4.62595e+06	3.42868e+06	4.16514e+06	4.29265e+06	0.955326	0.260532	0.531998	0.280345	insig
C22H47NO4	2-aminodocoSane-1,5,7,21-tetraol	Lipids	Sphingolipids	-	198986	99592.9	117736	89682.2	107871	108092	0.856505	0.350417	0.592292	0.445818	insig
C22H47NO5	2-aminodocoSane-1,6,19,20,21-pentaol	Lipids	Sphingolipids	-	229638	98327.1	142496	115499	135946	148304	0.335935	0.607439	0.774662	0.234983	insig
C18H37NO3	4-Hydroxy-8-sphingenine	Lipids	Sphingolipids	-	1.93789e+06	980031	1.39437e+06	838120	976236	1.17232e+06	1.01145	0.247657	0.526081	0.529916	insig
C18H39NO3	4-Hydroxysphinganine; Phytosphingosine	Lipids	Sphingolipids	554-62-1	615670	296424	386957	451795	443663	565055	0.545313	0.640881	0.796628	-0.169017	insig
C18H37NO2	D-Sphingosine	Lipids	Sphingolipids	123-78-4	123671	58377.3	68231.3	61340.3	67910.2	66585.6	0.616295	0.466391	0.683365	0.353897	insig
C16H35NO2	Hexadecylsphingosine	Lipids	Sphingolipids	-	8.38575e+06	4.6544e+06	5.93668e+06	4.33472e+06	4.66571e+06	4.96164e+06	1.02095	0.264639	0.532777	0.442727	insig
C8H20NO6P	Choline Alfoscerate	Lipids	PC	28319-77-9	3.03769e+06	5.19999e+06	4.91958e+06	5.88013e+06	5.18247e+06	2.23408e+06	0.0815908	0.973684	0.984626	-0.015209	insig
C25H48NO7P	1-Linoleoyl-2-Lysophosphatidic Acid Monobutylamine Ester	Lipids	Glycerol ester	-	2.86555e+07	1.41656e+07	1.59965e+07	1.64486e+07	2.0016e+07	1.74115e+07	0.134933	0.755459	0.866477	0.126603	insig
C21H38O4	1-Linoleoylglycerol*	Lipids	Glycerol ester	2277-28-3	9079.89	8598.9	10864.2	11938.4	10430.8	13129.4	1.21784	0.0910133	0.442843	-0.314623	insig
C17H34O4	1-Monomyristin	Lipids	Glycerol ester	589-68-4	22921.9	35266.4	27975.2	22120.8	17026.3	18499.1	1.31711	0.101954	0.459558	0.579852	insig
C27H48O9	1-O-Linoleoyl-3-O-galactopyranosyl-L-glycerol	Lipids	Glycerol ester	-	327667	190112	207109	169251	138778	304520	0.537786	0.605995	0.773888	0.242932	insig
C21H40O4	1-Oleoyl-Sn-Glycerol	Lipids	Glycerol ester	129784-87-8	108013	50843.7	78420.3	98240.6	121104	91750.4	0.92284	0.278924	0.542562	-0.390784	insig
C31H58O14	1-Palmitoyl-Sn-Glycerol 3-O-Diglucoside	Lipids	Glycerol ester	-	204596	122772	89879.3	230695	223840	194327	1.19713	0.141728	0.477366	-0.637006	insig
C21H36O4	1-α-Linolenoyl-glycerol*	Lipids	Glycerol ester	-	5.69699e+06	5.68227e+06	6.6981e+06	5.65196e+06	5.28734e+06	5.02958e+06	1.13329	0.160787	0.493414	0.178921	insig
C27H46O9	1-α-Linolenoyl-glycerol-3-O-glucoside*	Lipids	Glycerol ester	-	30355.5	16110.6	12749.5	17160	24533.2	43703.8	0.70067	0.420007	0.647403	-0.528208	insig
C21H38O4	2-Linoleoylglycerol*	Lipids	Glycerol ester	3443-82-1	21587.4	34916.5	25184.3	21253.7	26967.3	17393.4	0.808827	0.338559	0.580768	0.316116	insig
C31H58O14	2-Palmitoyl-Sn-Glycerol 3-O-Diglucoside	Lipids	Glycerol ester	-	553419	254706	351043	438531	621366	590536	1.01764	0.204573	0.508122	-0.509754	insig
C21H36O4	2-α-Linolenoyl-glycerol*	Lipids	Glycerol ester	55268-58-1	2.66076e+06	1.58816e+06	2.00076e+06	2.18394e+06	1.75789e+06	1.8395e+06	0.267409	0.679536	0.818914	0.112382	insig
C27H46O9	2-α-Linolenoyl-glycerol-1-O-glucoside*	Lipids	Glycerol ester	-	30355.5	16110.6	12749.5	17160	24533.2	43703.8	0.70067	0.420007	0.647403	-0.528208	insig
C33H56O14	Gingerglycolipid A	Lipids	Glycerol ester	145937-22-0	5.59509e+06	2.90759e+06	4.5421e+06	7.08832e+06	8.93542e+06	5.14302e+06	1.17241	0.121887	0.468492	-0.698328	insig
C33H58O14	Gingerglycolipid B	Lipids	Glycerol ester	88168-90-5	228643	85264.4	201322	111804	228848	188565	0.134092	0.937613	0.96318	-0.0386448	insig
C33H60O14	Gingerglycolipid C	Lipids	Glycerol ester	-	27750.3	12781.6	15790.4	26750.2	24815.3	35066.8	1.13028	0.151824	0.487972	-0.621199	insig
C21H36O4	Glycerol 9,11,13-octadecatrienoyl ester*	Lipids	Glycerol ester	-	6.08908e+06	5.96291e+06	6.34644e+06	6.20579e+06	5.59431e+06	5.28626e+06	0.961576	0.242622	0.524777	0.106736	insig
C21H36O3	Glycidyl Linoleate	Lipids	Glycerol ester	24305-63-3	306179	321605	253415	197846	328736	208833	0.822725	0.376782	0.609048	0.260908	insig
C21H43O7P	LysoPA 18:0 (2n isomer)	Lipids	Glycerol ester	-	50160.4	35089.7	36654.7	21807.5	41040.9	21281	1.05405	0.19994	0.506597	0.535072	insig
C22H43O9P	LysoPG 16:1	Lipids	Glycerol ester	-	330331	197022	200790	246040	255009	214592	0.0779663	0.934368	0.96318	0.0249841	insig
C45H70O10	Monogalactosyldiacylglycerol	Lipids	Glycerol ester	-	313528	835709	571603	510926	460027	387301	0.44959	0.509766	0.70983	0.341359	insig
C21H36O4	Monolinolenin*	Lipids	Glycerol ester	75685-85-7	2.56029e+06	1.81042e+06	1.90465e+06	2.16112e+06	1.91654e+06	1.75415e+06	0.377425	0.614987	0.780636	0.105754	insig
C27H51O12P	PI(18:1/0:0)	Lipids	Glycerol ester	-	15367.4	18042.1	47804.2	17000.1	34082.7	7095.91	0.527829	0.589936	0.762829	0.481232	insig
C24H44NO9P	PS(18:2)	Lipids	Glycerol ester	-	1.22155e+06	707557	1.10556e+06	732689	1.0334e+06	906347	0.457939	0.544978	0.736792	0.183385	insig
C11H20O2	10-Undecenoic acid	Lipids	Free fatty acids	112-38-9	143151	119106	107854	40893.7	59581.4	76505.7	1.47389	0.0117018	0.286702	1.06437	up
C18H32O4	13-Hydroperoxy-9Z,11E-octadecadienoic acid*	Lipids	Free fatty acids	23017-93-8	44395.2	31367.1	38885.3	13892.5	11780.2	14398.8	1.60506	0.0186796	0.335895	1.51656	up
C18H32O4	7S,8S-DiHODE; (9Z,12Z)-(7S,8S)-Dihydroxyoctadeca-9,12-dienoic acid*	Lipids	Free fatty acids	143288-65-7	58303.4	35054	38210.7	20096.6	18595.5	20526.8	1.51476	0.0793897	0.422621	1.15168	up
C20H40O3	Hydroxyicosanoic Acid	Lipids	Free fatty acids	-	202529	167143	329457	53926.4	143808	105534	1.30442	0.0976888	0.453734	1.20496	up
C21H38O8	Hydroxypentadecenoic acid glucoside	Lipids	Free fatty acids	-	697118	562881	658717	220243	118187	171034	1.57871	0.00102669	0.134086	1.91309	up
C23H46NO7P	LysoPC 15:1	Lipids	LPC	-	196073	93464.7	153507	67208.8	67276.4	73031.9	1.40034	0.118072	0.468457	1.09422	up
